# Supplementary material for: An open-source nanopore-only sequencing workflow for analysis of clonal outbreaks delivers short-read level accuracy
Source: J Clin Microbiol. 2025 Jul 18;63(8):e00664-25. doi: 10.1128/jcm.00664-25 (PMC12345217; doi:10.1128/jcm.00664-25)
Supplement: Supplemental tables — Tables S1 to S5. [file jcm.00664-25-s0002.xlsx]

## Sheet: S1
	A - Statistical overview of long-read sequencing (LRS; blue) and short-read sequencing (SRS; purple) statistics for the P. aeruginosa test dataset with resulting LRS genome assembly statistics from the optimized pipeline. * Isolate was resequenced from same HMW DNA.
	Isolate	Species	NanoDrop (ng/µl)	DNA 260/280	DNA 260/230	Qubit dsDNA BR (ng/µl)	LRS Mean read length	LRS Mean read quality	LRS Median read length	LRS Median read quality	LRS Number of reads	LRS Read length N50	LRS STDEV read length	LRS Total bases	Coverage		Completeness	Contamination	Completeness Model Used	Translation Table Used	Coding Density	Contig N50	Average Gene Length	Genome Size	GC Content	Total Coding Sequences	Total Contigs	Max Contig Length		Sample	Percent Duplicates	Percent GC	Avg sequence Length	Median Sequence Length	Percent Fails	Total Sequences	Sample	Percent Duplicates	Percent GC	Avg sequence Length	Median Sequence Length	Percent Fails	Total Sequences	Coverage		Completeness	Contamination	Completeness Model Used	Translation Table Used
	PA068	P. aeruginosa	43.2	1.91	1.95	54.3	8264.8	16.4	4378	22.8	170561	17589	10891.7	1409654560	216.87		100	0.18	Neural Network (Specific Model)	11	0.896	5622056	327.07	6404677	0.66	5853	3	5622056		PA068_R1	51.1081	66	118.233	122	9.09091	5443273	PA068_R2	51.6251	66	116.994	122	9.09091	5443273	199.917		100	0.14	Neural Network (Specific Model)	11
	PA075	P. aeruginosa	47.4	1.93	1.95	58.1	8755.2	17.4	4826	23.3	193203	17948	11016.4	1691532557	260.236		100	0.75	Neural Network (Specific Model)	11	0.893	6826560	327.056	6826560	0.66	6223	1	6826560		PA075_R1	50.1471	66	117.998	122	9.09091	5416642	PA075_R2	50.6789	66	116.762	122	9.09091	5416642	186.274		100	0.61	Neural Network (Specific Model)	11
	PA099	P. aeruginosa	41.2	1.89	1.9	47.8	8877.1	15.7	4518	23	232292	19699	11886.2	2062080876	317.243		100	0.5	Neural Network (Specific Model)	11	0.893	6497307	326.344	6497307	0.66	5934	1	6497307		PA099_R1	52.9566	65	117.903	122	9.09091	5895607	PA099_R2	53.6156	65	116.78	122	9.09091	5895607	212.949		100	0.24	Neural Network (Specific Model)	11
	PA188	P. aeruginosa	37.3	1.89	1.88	45.2	4900.8	17.1	2254	21.2	298472	11742	7745.2	1462740382	225.037		100	0.54	Neural Network (Specific Model)	11	0.891	6796262	324.529	6838565	0.66	6270	2	6796262		PA188_R1	63.1258	65	118.629	122	9.09091	9973145	PA188_R2	63.369	65	116.538	122	9.09091	9973145	342.96		100	0.1	Neural Network (Specific Model)	11
	PA196	P. aeruginosa	46.6	1.91	1.96	58.4	8369.6	16.5	4434	23.3	121426	17992	10809.8	1016290264	156.352		100	0.5	Neural Network (Specific Model)	11	0.895	6617344	330.51	6617344	0.66	5980	1	6617344		PA196_R1	62.6668	66	118.713	122	9.09091	9757812	PA196_R2	62.733	66	116.693	122	9.09091	9757812	347.125		100	0.26	Neural Network (Specific Model)	11
	PA200	P. aeruginosa	33	1.91	1.98	44.3	9188.6	14	4312	22.5	84354	21718	12704.4	775096799	119.246		100	0.19	Neural Network (Specific Model)	11	0.895	6968325	323.75	6968325	0.66	6429	1	6968325		PA200_R1	61.8862	66	118.922	122	9.09091	9936215	PA200_R2	62.3798	66	116.809	122	9.09091	9936215	336.132		100	0.04	Neural Network (Specific Model)	11
	PA222	P. aeruginosa	32.3	1.92	1.94	27.8	9116	15.2	4685.5	23.1	140294	20020	12411.1	1278919489	196.757		100	0.09	Neural Network (Specific Model)	11	0.893	7099186	321.008	7099186	0.66	6590	1	7099186		PA222_R1	73.5302	65	113.776	122	9.09091	21052690	PA222_R2	73.7943	65	112.407	122	9.09091	21052690	670.749		100	0.08	Neural Network (Specific Model)	11
	PA223	P. aeruginosa	54.7	1.9	1.94	66.1	10274.6	15.8	5183	23.1	91543	22629	14376.4	940568411	144.703		100	0.12	Neural Network (Specific Model)	11	0.895	7091478	321.423	7091478	0.66	6590	1	7091478		PA223_R1	72.5679	66	112.983	122	9.09091	20171411	PA223_R2	73.2296	66	112.58	122	9.09091	20171411	641.604		100	0.01	Neural Network (Specific Model)	11
	PA228_1	P. aeruginosa	44.6	1.89	1.95	53	7993.6	16	4393	23.2	133938	16769	10062.6	1270510892	195.463		100	0.14	Neural Network (Specific Model)	11	0.894	6633882	324.828	6633882	0.66	6091	1	6633882		PA228_R1	78.1281	66	113.946	122	9.09091	27552595	PA228_R2	78.1873	66	112.041	122	9.09091	27552595	938.593		100	0.04	Neural Network (Specific Model)	11
	PA228_2*	P. aeruginosa	80.4	1.9	2	91.5	9485.8	17	4845.5	23.4	186806	20724	12318.7	1493247852	229.73		100	0.14	Neural Network (Specific Model)	11	0.893	6636713	325.017	6636713	0.66	6088	1	6636713		PA228_R1	76.6767	65	114.018	122	9.09091	24914131	PA228_R2	77.132	66	112.945	122	9.09091	24914131	852.017		100	0.04	Neural Network (Specific Model)	11
	B - Statistical overview of long-read sequencing (LRS; blue) and short-read sequencing (SRS; purple) statistics for the validation dataset with resulting LRS genome assembly statistics from the optimized pipeline. * Isolate was sequenced on R10.4.1 Flongle flow cell.
	Isolate	Species	NanoDrop (ng/µl)	DNA 260/280	DNA 260/230	Qubit dsDNA BR (ng/µl)	LRS Mean read length	LRS Mean read quality	LRS Median read length	LRS Median read quality	LRS Number of reads	LRS Read length N50	LRS STDEV read length	LRS Total bases	Coverage		Completeness	Contamination	Completeness Model Used	Translation Table Used	Coding Density	Contig N50	Average Gene Length	Genome Size	GC Content	Total Coding Sequences	Total Contigs	Max Contig Length		Sample	Percent Duplicates	Percent GC	Avg sequence Length	Median Sequence Length	Percent Fails	Total Sequences	Sample	Percent Duplicates	Percent GC	Avg sequence Length	Median Sequence Length	Percent Fails	Total Sequences	Coverage		Completeness	Contamination	Completeness Model Used	Translation Table Used
	SA01	S. aureus	352.1	1.73	1.36	514	3892.9	16	1930	23	316192	8715	6371.8	1230917055	410.306		100	0.54	Neural Network (Specific Model)	11	0.831	2923474	295.759	2977377	0.33	2793	2	2923474		SA01_R1	35.3381	32	148.009	151	9.09091	904274	SA01_R2	38.2023	32	147.977	151	9.09091	904274	89.8955		100	0.51	Neural Network (Specific Model)	11
	SA02	S. aureus	117	1.77	1.31	141	3975	16.6	2495	23.1	623262	8077	6403.7	2477453449	825.818		100	0.5	Neural Network (Specific Model)	11	0.834	2923474	298.045	2923474	0.33	2730	1	2923474		SA02_R1	34.5785	32	148.824	151	9.09091	680795	SA02_R2	36.9974	32	148.8	151	9.09091	680795	69.3085		100	0.49	Neural Network (Specific Model)	11
	SA03	S. aureus	372.5	1.73	1.4	322	4298.9	15.2	1980	22.5	488316	10679	7208.3	2099200700	699.734		100	0.5	Neural Network (Specific Model)	11	0.834	2923473	298.235	2923473	0.33	2728	1	2923473		SA03_R1	36.0588	32	148.254	151	9.09091	991104	SA03_R2	37.7646	32	148.243	151	9.09091	991104	100.517		100	0.4	Neural Network (Specific Model)	11
	SA04	S. aureus	137.4	1.73	1.28	200	5137	17.5	3096	23.4	830713	10821	7590.5	4267358957	1422.45		100	0.5	Neural Network (Specific Model)	11	0.834	2923474	298.045	2923474	0.33	2730	1	2923474		SA04_R1	30.6869	32	148.518	151	9.09091	498491	SA04_R2	31.9821	32	148.501	151	9.09091	498491	50.6456		100	0.49	Neural Network (Specific Model)	11
	SA05	S. aureus	329.7	1.72	1.25	320	4622.4	16.6	2526	23.2	360343	10084	7962.8	1665651082	555.217		100	0.53	Neural Network (Specific Model)	11	0.831	2920418	295.357	2974351	0.33	2794	2	2920418		SA05_R1	34.2681	32	148.784	151	9.09091	742901	SA05_R2	35.5973	32	148.769	151	9.09091	742901	74.3198		100	0.51	Neural Network (Specific Model)	11
	SA06	S. aureus	344.9	1.73	1.31	210	4781.3	16.5	2780	23.2	481431	10578	7380.7	2301855894	767.285		100	0.5	Neural Network (Specific Model)	11	0.834	2923472	298.183	2923472	0.33	2728	1	2923472		SA06_R1	30.4922	32	147.927	151	9.09091	584591	SA06_R2	32.6133	32	147.909	151	9.09091	584591	59.1568		100	0.51	Neural Network (Specific Model)	11
	SA07	S. aureus	159	1.71	1.15	188	4555.5	15.7	2775	22.9	296974	10182	7977.9	1352873276	450.958		100	0.5	Neural Network (Specific Model)	11	0.832	2923475	296.93	2950544	0.33	2761	2	2923475		SA07_R1	31.0971	32	148.4	151	9.09091	558182	SA07_R2	33.4805	32	148.375	151	9.09091	558182	56.1437		100	0.47	Neural Network (Specific Model)	11
	SA08	S. aureus	256.8	1.79	1.45	430	4270.6	16.4	2192	23	492607	9774	7363.3	2103738149	701.246		100	0.5	Neural Network (Specific Model)	11	0.832	2923476	296.698	2950545	0.33	2763	2	2923476		SA08_R1	32.8238	32	148.188	151	9.09091	693902	SA08_R2	34.3008	32	148.172	151	9.09091	693902	69.697		100	0.51	Neural Network (Specific Model)	11
	SA09	S. aureus	183.2	1.76	1.35	250	3920.4	15.8	2320	22.5	301618	7723	6145.5	1182473098	394.158		100	0.5	Neural Network (Specific Model)	11	0.832	2920418	296.522	2947487	0.33	2762	2	2920418		SA09_R1	36.0153	32	148.769	151	9.09091	783620	SA09_R2	37.5862	32	148.752	151	9.09091	783620	79.0991		100	0.51	Neural Network (Specific Model)	11
	SA10	S. aureus	142.9	1.8	1.48	248	4398.2	16.7	2722	23.1	768442	8917	6308.2	3379732931	1126.58		100	0.5	Neural Network (Specific Model)	11	0.834	2923473	298.18	2923473	0.33	2728	1	2923473		SA10_R1	31.9257	32	148.071	151	9.09091	612594	SA10_R2	33.3976	32	148.062	151	9.09091	612594	62.0527		100	0.48	Neural Network (Specific Model)	11
	EF01	E. faecium	207.8	1.62	0.83	32.6	5286.4	17	3047	22.4	246166	10398	7032	1301323400	419.782		100	2.06	Neural Network (Specific Model)	11	0.848	2981336	291.11	3256300	0.38	3169	4	2981336		EF01_R1	32.4317	37	149.491	151	9.09091	565141	EF01_R2	33.682	38	149.48	151	9.09091	565141	51.8873		100	1.82	Neural Network (Specific Model)	11
	EF02	E. faecium	119.6	1.7	0.96	23.2	5722.4	17.1	3830	22.6	244496	10282	6877.3	1399114701	451.327		100	1.87	Neural Network (Specific Model)	11	0.849	2924652	294.774	3136911	0.38	3017	3	2924652		EF02_R1	36.277	37	148.678	151	9.09091	721762	EF02_R2	37.3651	38	148.679	151	9.09091	721762	68.4178		100	1.92	Neural Network (Specific Model)	11
	EF03	E. faecium	111.3	1.69	0.98	19.4	4565.8	18.1	2878	22.6	235057	7838	5591.1	1073225487	346.202		100	1.87	Neural Network (Specific Model)	11	0.849	2924651	294.903	3136910	0.38	3016	3	2924651		EF03_R1	33.1861	37	149.612	151	9.09091	612733	EF03_R2	34.9552	38	149.6	151	9.09091	612733	58.4451		100	1.98	Neural Network (Specific Model)	11
	EF04	E. faecium	313.8	1.57	0.8	30.6	4828.1	17.9	2956	22.6	388440	8642	6265.9	1875446496	604.983		100	1.92	Neural Network (Specific Model)	11	0.849	2933526	294.331	3183015	0.38	3064	3	2933526		EF04_R1	28.9716	37	149.246	151	9.09091	484247	EF04_R2	30.5305	38	149.233	151	9.09091	484247	45.4091		100	2.02	Neural Network (Specific Model)	11
	EF05	E. faecium	361.1	1.58	0.83	56	6110	18.1	3981	22.6	454859	11061	7395.2	2779184612	896.511		100	2.08	Neural Network (Specific Model)	11	0.849	2974800	294.724	3220531	0.38	3096	3	2974800		EF05_R1	36.9174	37	149.607	151	9.09091	738645	EF05_R2	38.4948	38	149.589	151	9.09091	738645	68.6221		100	2.22	Neural Network (Specific Model)	11
	EF06	E. faecium	292.6	1.59	0.82	44	5866.7	17.3	3878	22.6	234673	10511	7233.8	1376750963	444.113		100	2.14	Neural Network (Specific Model)	11	0.848	2972915	294.543	3222404	0.38	3099	3	2972915		EF06_R1	32.8232	37	149.652	151	9.09091	616882	EF06_R2	35.1576	38	149.633	151	9.09091	616882	57.2938		100	2.22	Neural Network (Specific Model)	11
	EF07	E. faecium	214.4	1.64	0.86	35.8	6281.3	18.2	4278	22.7	498611	11194	7307.5	3131919448	1010.3		100	3	Neural Network (Specific Model)	11	0.848	2978215	293.896	3270174	0.38	3149	3	2978215		EF07_R1	37.6237	37	149.731	151	9.09091	823382	EF07_R2	38.9231	38	149.72	151	9.09091	823382	75.3973		100	2.18	Neural Network (Specific Model)	11
	EF08	E. faecium	192.2	1.61	0.81	35	5268.5	17.5	3042	22.4	306496	10023	6553.2	1614768465	520.893		100	2.17	Neural Network (Specific Model)	11	0.848	2930120	294.591	3175029	0.38	3051	3	2930120		EF08_R1	31.3499	37	149.692	151	9.09091	586419	EF08_R2	32.6745	38	149.685	151	9.09091	586419	55.294		100	1.99	Neural Network (Specific Model)	11
	EF09*	E. faecium	87.9	1.8	1.18	48.8	5333.3	13.6	2749	17.5	39025	11802	7356.8	208130567	67.1389		100	1.9	Neural Network (Specific Model)	11	0.848	2890334	296.118	3137241	0.38	2999	3	2890334		EF09_R1	35.4086	37	149.624	151	9.09091	649863	EF09_R2	36.6364	38	149.616	151	9.09091	649863	61.986		100	1.94	Neural Network (Specific Model)	11
	EF10	E. faecium	213.6	1.64	0.84	36.6	5982.6	15	3020	22.1	26460	12687	8580.2	158298621	51.0641		100	2.16	Neural Network (Specific Model)	11	0.848	2929372	294.744	3174282	0.38	3050	3	2929372		EF10_R1	30.5105	38	149.518	151	9.09091	519072	EF10_R2	31.779	38	149.508	151	9.09091	519072	48.898		100	2.02	Neural Network (Specific Model)	11
	PA01	P. aeruginosa	187.8	1.9	2.03	408	1588.4	13.7	238	17.9	261408	9468	5295.6	415219451	63.8799		100	0.09	Neural Network (Specific Model)	11	0.896	6429097	328.761	6429097	0.66	5846	1	6429097		PA01_R1	19.8515	66	246.282	251	18.1818	649836	PA01_R2	19.3648	66	246.468	251	9.09091	649836	49.8059		100	0.09	Neural Network (Specific Model)	11
	PA02	P. aeruginosa	247.3	1.88	1.86	492	1545.8	14	273	18.2	181657	9561	5020.5	280814317	43.2022		100	0.09	Neural Network (Specific Model)	11	0.896	6415116	328.787	6415116	0.66	5835	1	6415116		PA02_R1	14.5882	66	246.747	251	18.1818	427325	PA02_R2	14.6924	66	246.893	251	9.09091	427325	32.8825		100	0.06	Neural Network (Specific Model)	11
	PA03	P. aeruginosa	230.7	1.89	1.98	584	3590.4	15.9	865	21.2	390916	12482	7290.4	1403543523	215.93		100	0.1	Neural Network (Specific Model)	11	0.897	6585193	325.529	6585193	0.66	6056	1	6585193		PA03_R1	17.0655	66	246.941	251	9.09091	512625	PA03_R2	17.1501	66	247.076	251	9.09091	512625	38.4568		100	0.11	Neural Network (Specific Model)	11
	PA04	P. aeruginosa	38.6	1.81	1.7	38.8	1090.9	14.3	278	18.5	222470	4579	4718.8	242684187	37.336		100	0.1	Neural Network (Specific Model)	11	0.896	1794928	328.112	6415180	0.66	5844	9	3083293		PA04_R1	15.5297	66	245.943	251	18.1818	468337	PA04_R2	14.7551	66	246.2	251	9.09091	468337	35.9286		100	0.06	Neural Network (Specific Model)	11
	PA05	P. aeruginosa	102.1	1.87	1.9	206	5074.5	16.4	2637	22.9	243126	10847	7078.7	1233748443	189.807		100	0.09	Neural Network (Specific Model)	11	0.896	6429083	328.775	6429083	0.66	5846	1	6429083		PA05_R1	16.1478	66	246.556	251	9.09091	454186	PA05_R2	15.3354	66	246.777	251	9.09091	454186	34.8518		100	0.06	Neural Network (Specific Model)	11
	PA06	P. aeruginosa	98.8	1.87	1.95	197	5487.3	16.9	3058	23.1	192358	11110	7171.1	1055517039	162.387		100	0.09	Neural Network (Specific Model)	11	0.896	6429084	328.597	6429084	0.66	5850	1	6429084		PA06_R1	10.8229	66	242.915	251	18.1818	273037	PA06_R2	10.5637	66	243.209	251	18.1818	273037	20.6452		100	0.06	Neural Network (Specific Model)	11
	PA07	P. aeruginosa	76.7	1.84	1.77	110	3171.4	14.8	1002	21.1	83598	9037	9010.4	265126510	40.7887		100	0.09	Neural Network (Specific Model)	11	0.896	6429094	328.733	6429094	0.66	5847	1	6429094		PA07_R1	12.2722	66	245.218	251	18.1818	329015	PA07_R2	11.6307	66	245.471	251	9.09091	329015	25.1115		100	0.06	Neural Network (Specific Model)	11
	PA08	P. aeruginosa	142.7	1.89	1.97	252	4333.4	16.7	1899	22.3	358663	10344	6466.6	1554214534	239.11		100	0.09	Neural Network (Specific Model)	11	0.896	6429083	328.775	6429083	0.66	5846	1	6429083		PA08_R1	10.8174	66	244.984	251	9.09091	277171	PA08_R2	10.359	66	245.334	251	18.1818	277171	21.1386		100	0.06	Neural Network (Specific Model)	11
	PA09	P. aeruginosa	86.9	1.88	1.89	113	2869.9	16.9	1046	21.6	753210	7305	4770.3	2161661080	332.563		100	0.09	Neural Network (Specific Model)	11	0.896	6429068	328.722	6429068	0.66	5847	1	6429068		PA09_R1	14.6036	66	244.462	251	18.1818	423139	PA09_R2	14.224	66	244.753	251	9.09091	423139	32.1985		100	0.06	Neural Network (Specific Model)	11
	PA10	P. aeruginosa	70.6	1.85	1.82	88.2	3264.1	17.3	1692	22.3	550457	6806	4845.1	1796731715	276.42		100	0.09	Neural Network (Specific Model)	11	0.896	6429097	328.761	6429097	0.66	5846	1	6429097		PA10_R1	12.7487	66	245.468	251	9.09091	339349	PA10_R2	11.9352	66	245.732	251	9.09091	339349	25.9272		100	0.09	Neural Network (Specific Model)	11
	PA11	P. aeruginosa	83.2	1.87	1.82	123	3815.6	17.5	1785	22.4	624948	8602	5602.7	2384577722	366.858		100	0.09	Neural Network (Specific Model)	11	0.896	6429083	328.775	6429083	0.66	5846	1	6429083		PA11_R1	22.6564	66	235.222	251	9.09091	808527	PA11_R2	22.0175	66	235.858	251	9.09091	808527	59.2434		100	0.21	Neural Network (Specific Model)	11
	KP01	K. pneumoniae	291.6	1.57	0.72	141	5610.2	17	3235	22.5	472849	10983	7089.7	2652772675	473.709		100	0.26	Neural Network (Specific Model)	11	0.877	5291124	318.788	5538683	0.57	5089	2	5291124		KP01_R1	17.9306	57	241.761	251	9.09091	676096	KP01_R2	17.8418	57	241.948	251	9.09091	676096	59.0454		100	0.23	Neural Network (Specific Model)	11
	KP02	K. pneumoniae	324.1	1.56	0.71	184	5848.4	17.2	3482	22.5	358311	11242	7171.4	2095553528	374.206		100	0.26	Neural Network (Specific Model)	11	0.877	5291122	318.661	5537853	0.57	5091	2	5291122		KP02_R1	15.6048	57	242.254	251	9.09091	525650	KP02_R2	15.3161	57	242.433	251	9.09091	525650	46.0062		100	0.22	Neural Network (Specific Model)	11
	KP03	K. pneumoniae	458.3	1.53	0.62	177	5799.8	17.3	3344	22.5	393070	11526	7275.6	2279707830	407.091		100	0.2	Neural Network (Specific Model)	11	0.878	5381318	316.871	5620428	0.57	5198	2	5381318		KP03_R1	13.1866	57	241.73	251	9.09091	427222	KP03_R2	12.5035	57	241.901	251	9.09091	427222	36.7619		100	0.22	Neural Network (Specific Model)	11
	KP04	K. pneumoniae	259.9	1.62	0.76	127	5947	17.5	3315	22.5	413787	11908	7656	2460792701	439.427		100	0.26	Neural Network (Specific Model)	11	0.877	5297837	318.506	5530340	0.57	5086	2	5297837		KP04_R1	15.175	57	238.996	251	9.09091	516571	KP04_R2	14.5744	57	239.218	251	18.1818	516571	44.6685		100	0.23	Neural Network (Specific Model)	11
	KP05	K. pneumoniae	388.9	1.51	0.6	228	6257.9	17.8	3543	22.6	376750	12455	7916.9	2357652345	421.009		100	0.26	Neural Network (Specific Model)	11	0.877	5297837	318.556	5530341	0.57	5085	2	5297837		KP05_R1	25.3249	57	190.357	152	18.1818	1174071	KP05_R2	16.8344	57	147.85	151	9.09091	645171	57.6604		100	0.28	Neural Network (Specific Model)	11
	KP06	K. pneumoniae	451.3	1.51	0.61	216	6097	17	3386	22.5	236660	12335	7839.4	1442915407	257.663		100	0.26	Neural Network (Specific Model)	11	0.877	5297837	318.601	5526921	0.57	5081	2	5297837		KP06_R1	16.4621	57	241.219	251	9.09091	569135	KP06_R2	16.1089	57	241.439	251	9.09091	569135	49.7017		100	0.69	Neural Network (Specific Model)	11
	KP07	K. pneumoniae	326.6	1.54	0.69	214	6384.2	17.2	3942	22.6	226686	11882	7771.7	1447201253	258.429		100	0.26	Neural Network (Specific Model)	11	0.877	5292450	318.664	5539181	0.57	5091	2	5292450		KP07_R1	18.2199	57	235.326	251	18.1818	652808	KP07_R2	17.8474	57	235.616	251	18.1818	652808	55.5018		100	0.26	Neural Network (Specific Model)	11
	KP08	K. pneumoniae	413.4	1.55	0.63	280	5784.8	17.4	3547	22.6	370646	10695	6889.1	2144112028	382.877		100	0.26	Neural Network (Specific Model)	11	0.877	5291117	318.561	5537848	0.57	5092	2	5291117		KP08_R1	19.6608	57	238.122	251	9.09091	703582	KP08_R2	19.0648	57	238.401	251	9.09091	703582	60.5421		100	0.23	Neural Network (Specific Model)	11
	KP09	K. pneumoniae	552.9	1.54	0.63	248	5731.2	16.5	3165	22.3	392713	11729	7573.1	2250735365	401.917		100	6.49	Neural Network (Specific Model)	11	0.878	5129399	316.871	5829361	0.57	5395	4	5129399		KP09_R1	18.7118	57	237.284	251	18.1818	666872	KP09_R2	18.1752	57	237.556	251	9.09091	666872	54.3211		100	1.6	Neural Network (Specific Model)	11
	KP10	K. pneumoniae	372.4	1.57	0.67	198	5737.1	16.4	3130	22.4	225881	11836	7667.2	1295907043	231.412		100	0.26	Neural Network (Specific Model)	11	0.877	5291124	318.716	5538683	0.57	5090	2	5291124		KP10_R1	14.1086	57	241.222	251	9.09091	454656	KP10_R2	14.201	57	241.346	251	9.09091	454656	39.6127		100	0.22	Neural Network (Specific Model)	11
	KP11	K. pneumoniae	414.7	1.54	0.62	260	6515.1	17.7	3932	22.7	435532	12418	7828.4	2837528770	506.702		100	0.26	Neural Network (Specific Model)	11	0.877	5291122	318.676	5537853	0.57	5090	2	5291122		KP11_R1	14.6482	57	241.285	251	9.09091	501886	KP11_R2	14.1712	57	241.533	251	9.09091	501886	43.757		100	0.22	Neural Network (Specific Model)	11
	KP12	K. pneumoniae	264.6	1.55	0.69	178	5562	17.9	3150	22.7	247418	10944	6983.1	1376147453	245.741		100	0.26	Neural Network (Specific Model)	11	0.877	5291118	318.663	5538677	0.57	5091	2	5291118		KP12_R1	15.6496	57	245.635	251	9.09091	527607	KP12_R2	15.0214	57	245.766	251	9.09091	527607	46.8102		100	0.21	Neural Network (Specific Model)	11
[truncated: 9 more columns]

## Sheet: S2
	A - Statistical overview of long-read sequencing (LRS) for the P. aeruginosa test dataset for the default Rapid barcoding protocol.
	Isolate	Species	Barcode	LRS Mean read length	LRS Mean read quality	LRS Median read length	LRS Median read quality	LRS Number of reads	LRS Read length N50	LRS STDEV read length	LRS Total bases		Max number pores		Isolate	Species	Barcode	LRS Mean read length	LRS Mean read quality	LRS Median read length	LRS Median read quality	LRS Number of reads	LRS Read length N50	LRS STDEV read length	LRS Total bases
	PA075	P. aeruginosa	RB01	6326.1	13.2	3714.5	16.5	3698	12277	7295.7	23393807		71		PA075	P. aeruginosa	RB01	6326.1	13.2	3714.5	16.5	2187.55	12277	7295.7	1.38386e+07
	PA075	P. aeruginosa	RB02	5940.4	11.7	3097.5	16.2	1778	12734	7608.1	10562023				PA075	P. aeruginosa	RB02	5940.4	11.7	3097.5	16.2	1051.77	12734	7608.1	6.24796e+06
	PA099	P. aeruginosa	RB03	6157.7	13.5	3569	16.7	3999	12323	7516.7	24624820				PA099	P. aeruginosa	RB03	6157.7	13.5	3569	16.7	2365.61	12323	7516.7	1.45668e+07
	PA099	P. aeruginosa	RB04	5833.5	12.3	2948.5	16.4	2556	13017	7622	14910329				PA099	P. aeruginosa	RB04	5833.5	12.3	2948.5	16.4	1512	13017	7622	8.82019e+06
	PA200	P. aeruginosa	RB05	7507.5	12.2	4162	16.5	1514	16049	9339.7	11366329				PA200	P. aeruginosa	RB05	7507.5	12.2	4162	16.5	895.606	16049	9339.7	6.72374e+06
	PA200	P. aeruginosa	RB06	7354.1	12.4	3897.5	16.5	2788	15508	9109.5	20503185				PA200	P. aeruginosa	RB06	7354.1	12.4	3897.5	16.5	1649.24	15508	9109.5	1.21286e+07
	PA223	P. aeruginosa	RB07	6648	12.1	3268	16.3	2203	14710	8706.2	14645573				PA223	P. aeruginosa	RB07	6648	12.1	3268	16.3	1303.18	14710	8706.2	8.66358e+06
	PA223	P. aeruginosa	RB08	6483.8	12.2	3410	16.4	1569	14467	8100.9	10173015				PA223	P. aeruginosa	RB08	6483.8	12.2	3410	16.4	928.141	14467	8100.9	6.01784e+06
	B - Statistical overview of long-read sequencing (LRS) for the P. aeruginosa test dataset for the ramped Rapid barcoding protocol.
	Isolate	Species	Barcode	LRS Mean read length	LRS Mean read quality	LRS Median read length	LRS Median read quality	LRS Number of reads	LRS Read length N50	LRS STDEV read length	LRS Total bases		Max number pores		Isolate	Species	Barcode	LRS Mean read length	LRS Mean read quality	LRS Median read length	LRS Median read quality	LRS Number of reads	LRS Read length N50	LRS STDEV read length	LRS Total bases
	PA075	P. aeruginosa	RB01	6255.8	13.2	4178	14.6	2266	10907	6485.4	14175668		42		PA075	P. aeruginosa	RB01	6255.8	13.2	4178	14.6	2266	10907	6485.4	1.41757e+07
	PA075	P. aeruginosa	RB02	6348.4	13.2	4090	14.6	2792	11129	6875.1	17724822				PA075	P. aeruginosa	RB02	6348.4	13.2	4090	14.6	2792	11129	6875.1	17724822
	PA099	P. aeruginosa	RB03	5733.6	13.4	3648	14.8	3748	10165	6236.2	21489675				PA099	P. aeruginosa	RB03	5733.6	13.4	3648	14.8	3748	10165	6236.2	21489675
	PA099	P. aeruginosa	RB04	5677.4	13.2	3544	14.7	2744	10621	6400.6	15578737				PA099	P. aeruginosa	RB04	5677.4	13.2	3544	14.7	2744	10621	6400.6	15578737
	PA200	P. aeruginosa	RB05	6581.3	13.2	3746	14.7	4526	13049	7815.8	29786971				PA200	P. aeruginosa	RB05	6581.3	13.2	3746	14.7	4526	13049	7815.8	29786971
	PA200	P. aeruginosa	RB06	7375.4	13.2	4586	14.6	2835	13795	8424.5	20909299				PA200	P. aeruginosa	RB06	7375.4	13.2	4586	14.6	2835	13795	8424.5	20909299
	PA223	P. aeruginosa	RB07	6588.3	13.2	4254.5	14.6	3144	12065	7175.8	20713738				PA223	P. aeruginosa	RB07	6588.3	13.2	4254.5	14.6	3144	12065	7175.8	20713738
	PA223	P. aeruginosa	RB08	6142.3	13.1	3857	14.7	1669	11091	6873.7	10251449				PA223	P. aeruginosa	RB08	6142.3	13.1	3857	14.7	1669	11091	6873.7	10251449

## Sheet: S3
	A - Overview of discordance classification
	Discordance class	Explanation
	1	conjugated ONT error
	2	Extrachromosomal
	3	Coverage drop
	4	Multi-allelic
	5	SPAdes assembly error
	6	Mapping of extrachromosomal element
	B- Overview of adjugated ONT errors for the P. aeruginosa test dataset and benchmarking analysis at the wgSNP level
	Isolate	4.3.0 + Medaka	5.0.0	5.0.0 + Medaka	5.0.0 + dorado Polish [bacteria]	HERRO	HERRO + dorado Polish [bacteria]	HERRO + Medaka [corrected]	HERRO + Medaka [uncorrected	5.0.0 + Dorado polish [standard]	HERRO + Dorado polish [standard]
	PA068	92	77	58	55	47	46	46	54	107	103
	PA075	2	6	1	1	1	1	0	1	15	13
	PA099	1	2	0	0	1	0	1	0	6	6
	PA188	61	46	37	33	24	25	21	32	55	44
	PA196	0	2	1	0	2	0	1	0	4	6
	PA200	13	17	2	2	9	2	9	2	31	33
	PA222	0	2	0	0	0	0	0	0	3	3
	PA223	3	15	0	0	0	0	1	0	1	0
	PA228_1	1	1	0	0	0	0	0	0	18	17
	PA228_2	0	2	0	0	0	0	0	0	15	15
	Mean	17.3	17	9.9	9.1	8.4	7.4	7.9	8.9	25.5	24
	s.e.m.	10.2068	7.97357	6.46263	6.04695	4.90623	4.94233	4.73392	5.9188	10.4182	9.79682
	C - Overview of adjugated ONT errors for the P. aeruginosa test dataset and subsampling analysis at the wgSNP level; NA indicates insufficient depth available for this sample at its respective subsampling depth.
	Isolate	10	20	30	40	50	60	70	80	90	100	120	140	160
	PA068	433	137	85	76	70	62	61	57	56	59	49	55	47
	PA075	128	5	3	1	1	1	2	2	2	0	0	0	1
	PA099	170	4	1	0	0	0	0	0	0	0	0	0	0
	PA188	585	158	71	42	37	41	39	40	30	27	27	NA	NA
	PA196	74	1	1	0	0	1	0	0	0	1	0	NA	NA
	PA200	232	24	8	6	4	2	3	2	3	0	NA	NA	NA
	PA222	65	0	1	0	0	0	0	0	0	0	0	0	NA
	PA223	36	2	0	0	0	0	0	0	0	0	NA	NA	NA
	PA228_1	56	1	0	0	0	0	0	0	0	0	0	0	0
	PA228_2	62	2	0	0	0	0	0	0	0	0	0	0	0
	Mean	184.1	33.4	17	12.5	11.2	10.7	10.5	10.1	9.1	8.7	9.5	9.16667	9.6
	s.e.m.	58.4875	19.2078	10.248	8.17483	7.47708	6.98101	6.79256	6.52934	5.98229	6.19507	6.55744	9.16667	9.35201
	D - Distance matrix of cgMLST alleles for the P. aeruginosa test set.
	Isolate	PA068	PA068_Illumina	PA075	PA075_Illumina	PA099	PA099_Illumina	PA188	PA188_Illumina	PA196	PA196_Illumina	PA200	PA200_Illumina	PA222	PA222_Illumina	PA223	PA223_Illumina	PA228_1	PA228_1_Illumina	PA228_2	PA228_2_Illumina
	PA068	NA	27	3577	3574	3497	3496	3165	3165	3589	3589	3153	3153	3201	3198	3111	3109	3191	3190	3192	3190
	PA068_Illumina	27	NA	3578	3575	3499	3498	3163	3161	3590	3590	3154	3154	3199	3197	3111	3109	3190	3189	3190	3188
	PA075	3577	3578	NA	0	3310	3309	3595	3595	3396	3396	3563	3563	3600	3597	3596	3594	3588	3588	3588	3586
	PA075_Illumina	3574	3575	0	NA	3309	3308	3592	3592	3393	3393	3561	3561	3597	3595	3594	3592	3587	3587	3586	3584
	PA099	3497	3499	3310	3309	NA	0	3503	3502	26	26	3481	3481	3499	3498	3513	3511	3503	3502	3501	3499
	PA099_Illumina	3496	3498	3309	3308	0	NA	3502	3501	26	26	3480	3480	3498	3497	3512	3510	3502	3501	3500	3498
	PA188	3165	3163	3595	3592	3503	3502	NA	15	3591	3591	3174	3174	3181	3178	3206	3205	3181	3180	3181	3181
	PA188_Illumina	3165	3161	3595	3592	3502	3501	15	NA	3590	3590	3173	3173	3180	3177	3206	3205	3179	3178	3179	3179
	PA196	3589	3590	3396	3393	26	26	3591	3590	NA	0	3569	3569	3590	3587	3599	3597	3589	3588	3589	3587
	PA196_Illumina	3589	3590	3396	3393	26	26	3591	3590	0	NA	3569	3569	3590	3587	3599	3597	3589	3588	3589	3587
	PA200	3153	3154	3563	3561	3481	3480	3174	3173	3569	3569	NA	0	3187	3184	3106	3105	3154	3153	3153	3152
	PA200_Illumina	3153	3154	3563	3561	3481	3480	3174	3173	3569	3569	0	NA	3187	3184	3106	3105	3154	3153	3153	3152
	PA222	3201	3199	3600	3597	3499	3498	3181	3180	3590	3590	3187	3187	NA	0	3177	3175	3119	3119	3119	3117
	PA222_Illumina	3198	3197	3597	3595	3498	3497	3178	3177	3587	3587	3184	3184	0	NA	3176	3174	3119	3119	3118	3116
	PA223	3111	3111	3596	3594	3513	3512	3206	3206	3599	3599	3106	3106	3177	3176	NA	0	3186	3185	3187	3186
	PA223_Illumina	3109	3109	3594	3592	3511	3510	3205	3205	3597	3597	3105	3105	3175	3174	0	NA	3185	3184	3186	3185
	PA228_1	3191	3190	3588	3587	3503	3502	3181	3179	3589	3589	3154	3154	3119	3119	3186	3185	NA	0	0	0
	PA228_1_Illumina	3190	3189	3588	3587	3502	3501	3180	3178	3588	3588	3153	3153	3119	3119	3185	3184	0	NA	0	0
	PA228_2	3192	3190	3588	3586	3501	3500	3181	3179	3589	3589	3153	3153	3119	3118	3187	3186	0	0	NA	0
	PA228_2_Illumina	3190	3188	3586	3584	3499	3498	3181	3179	3587	3587	3152	3152	3117	3116	3186	3185	0	0	0	NA
	E - Overview of discordant positions and their classification for the P. aeruginosa test dataset and benchmarking analysis at the wgSNP level										E - Overview of discordant positions and their classification for the P. aeruginosa test dataset and benchmarking analysis at the cgMLST level						F - Overview of discordant positions and their classification for the P. aeruginosa test dataset and subsampling analysis at the wgSNP level
	Isolate	Assembly	Contig	Position	Excluded?	ONT Base call	Illumina Base Call	Error classification	IGV image		Isolate	cgMLST gene ID	Excluded?	Error classification	IGV Image		Isolate	Subsample	Contig	Position	Excluded?	ONT Base call	Illumina Base Call	Error classification	IGV image
	PA075	HERRO_dorado_bacteria	contig_1	241874	No	G	GG	1	HERRO_dorado_bacteria/PA075_contig_1_241874.png		PA068	PA0406	No	1	PA068_PA0406.png		PA068	160	contig_1	93965	No	A	G	1	Subsample/160/PA068_contig_1_93965.png
	PA075	HERRO_dorado_bacteria	contig_1	1995050	Yes	C	G	3	HERRO_dorado_bacteria/PA075_contig_1_1995050.png		PA068	PA1070	No	1	PA068_PA1070.png		PA068	160	contig_1	401131	No	GG	G	1	Subsample/160/PA068_contig_1_401131.png
	PA196	HERRO_dorado_bacteria	contig_2	1512964	Yes	A	G	6	HERRO_dorado_bacteria/PA196_contig_2_1512964.png		PA068	PA1249	No	1	PA068_PA1249.png		PA068	160	contig_2	42401	No	T	C	1	Subsample/160/PA068_contig_2_42401.png
	PA196	HERRO_dorado_bacteria	contig_2	2021218	Yes	C	G	3	HERRO_dorado_bacteria/PA196_contig_2_2021218.png		PA068	PA1338	No	1	PA068_PA1338.png		PA068	160	contig_2	120368	No	A	G	1	Subsample/160/PA068_contig_2_120368.png
	PA200	HERRO_dorado_bacteria	contig_1	4112542	No	TT	T	1	HERRO_dorado_bacteria/PA200_contig_1_4112542.png		PA068	PA1507	No	1	PA068_PA1507.png		PA068	160	contig_2	152948	No	A	G	1	Subsample/160/PA068_contig_2_152948.png
	PA200	HERRO_dorado_bacteria	contig_1	5231317	No	T	TCT	1	HERRO_dorado_bacteria/PA200_contig_1_5231317.png		PA068	PA1995	No	1	PA068_PA1995.png		PA068	160	contig_2	159047	No	A	G	1	Subsample/160/PA068_contig_2_159047.png
	PA222	HERRO_dorado_bacteria	contig_1	2050094	Yes	C	G	3	HERRO_dorado_bacteria/PA222_contig_1_2050094.png		PA068	PA1997	No	1	PA068_PA1997.png		PA068	160	contig_2	183548	No	A	G	1	Subsample/160/PA068_contig_2_183548.png
	PA228_1	HERRO_dorado_bacteria	contig_1	1950340	Yes	C	G	3	HERRO_dorado_bacteria/PA228_1_contig_1_1950340.png		PA068	PA2443	No	1	PA068_PA2443.png		PA068	160	contig_2	364249	No	A	G	1	Subsample/160/PA068_contig_2_364249.png
	PA075	uncorrected_dorado_bacteria	contig_1	241874	No	G	GG	1	uncorrected_dorado_bacteria/PA075_contig_1_241874.png		PA068	PA2512	No	1	PA068_PA2512.png		PA068	160	contig_2	582896	No	T	C	1	Subsample/160/PA068_contig_2_582896.png
	PA075	uncorrected_dorado_bacteria	contig_1	1995050	Yes	C	G	3	uncorrected_dorado_bacteria/PA075_contig_1_1995050.png		PA068	PA2700	No	1	PA068_PA2700.png		PA068	160	contig_2	673649	No	CGCC	C	1	Subsample/160/PA068_contig_2_673649.png
	PA099	uncorrected_dorado_bacteria	contig_1	1	Yes	ATGCCCTTCGTCTATCTCGGCCTGACCCGCGACGCCGGAACCTCGAAAAAGACCGGCAACGCATACGACATCGCGGTCGTGCACTTCGCCGTCGATGCCACGCAATCGACCCGCCCCGATCGCAAGTTTGCTCTCGGCCTGGAACCTCAAAACCTGCCGATCGCGCCGGAAGCGGTGAGCCAGTTCCAACGCGTTGAACCGCTGTCGTCGGTGAACTTCGAGTTCGAGCCGGACCCTCGGAACATGCAACGCAACCGTATTCGTGGCGTTAAGCCGGTACCGAAAGCGGGTGCTCAGGCGGCGTCGTAATTCGGGCTAATTATTAAGAATCAGGGGTGATCGAAAATGGAAGCGGCAATGCAACTTTTAAGTTCGGTCACTTTTGAAAGTCTCACGGCG…	A	2	uncorrected_dorado_bacteria/PA099_contig_1_1.png		PA068	PA2886	No	1	PA068_PA2886.png		PA068	160	contig_2	727804	No	A	G	1	Subsample/160/PA068_contig_2_727804.png
	PA196	uncorrected_dorado_bacteria	contig_1	1978420	Yes	C	G	3	uncorrected_dorado_bacteria/PA196_contig_1_1978420.png		PA068	PA2887	Yes	3	PA068_PA2887.png		PA068	160	contig_2	756031	No	A	G	1	Subsample/160/PA068_contig_2_756031.png
	PA196	uncorrected_dorado_bacteria	contig_2	21314	Yes	CA	C	2	uncorrected_dorado_bacteria/PA196_contig_2_21314.png		PA068	PA3021	No	1	PA068_PA3021.png		PA068	160	contig_2	777403	No	T	C	1	Subsample/160/PA068_contig_2_777403.png
	PA200	uncorrected_dorado_bacteria	contig_1	2523049	No	G	GG	1	uncorrected_dorado_bacteria/PA200_contig_1_2523049.png		PA068	PA3121	No	1	PA068_PA3121.png		PA068	160	contig_2	1268020	No	CGCC	C	1	Subsample/160/PA068_contig_2_1268020.png
	PA200	uncorrected_dorado_bacteria	contig_1	3944545	No	AA	A	1	uncorrected_dorado_bacteria/PA200_contig_1_3944545.png		PA068	PA3230	No	1	PA068_PA3230.png		PA068	160	contig_2	1364426	No	CGC	C	1	Subsample/160/PA068_contig_2_1364426.png
	PA222	uncorrected_dorado_bacteria	contig_1	2050094	Yes	C	G	3	uncorrected_dorado_bacteria/PA222_contig_1_2050094.png		PA068	PA3343	No	1	PA068_PA3343.png		PA068	160	contig_2	1632041	No	A	G	1	Subsample/160/PA068_contig_2_1632041.png
	PA228_1	uncorrected_dorado_bacteria	contig_1	1950340	Yes	C	G	3	uncorrected_dorado_bacteria/PA228_1_contig_1_1950340.png		PA068	PA3672	No	1	PA068_PA3672.png		PA068	160	contig_2	2039160	No	A	G	1	Subsample/160/PA068_contig_2_2039160.png
	PA075	HERRO_medaka_corrected	contig_1_0	1995051	Yes	C	G	3	HERRO_medaka_corrected/PA075_contig_1_0_1995051.png		PA068	PA4140	No	1	PA068_PA4140.png		PA068	160	contig_2	2052762	No	A	G	1	Subsample/160/PA068_contig_2_2052762.png
	PA099	HERRO_medaka_corrected	contig_1_0	3446353	No	C	CT	1	HERRO_medaka_corrected/PA099_contig_1_0_3446353.png		PA068	PA4581	No	1	PA068_PA4581.png		PA068	160	contig_2	2495638	No	A	G	1	Subsample/160/PA068_contig_2_2495638.png
	PA099	HERRO_medaka_corrected	contig_1_0	5033845	Yes	G	C	6	HERRO_medaka_corrected/PA099_contig_1_0_5033845.png		PA068	PA4639	No	1	PA068_PA4639.png		PA068	160	contig_2	2576091	No	A	G	1	Subsample/160/PA068_contig_2_2576091.png
	PA196	HERRO_medaka_corrected	contig_2_0	1470139	Yes	C	G	6	HERRO_medaka_corrected/PA196_contig_2_0_1470139.png		PA068	PA4660	No	1	PA068_PA4660.png		PA068	160	contig_2	2644425	No	A	G	1	Subsample/160/PA068_contig_2_2644425.png
	PA196	HERRO_medaka_corrected	contig_2_0	1512959	Yes	A	ACGT	6	HERRO_medaka_corrected/PA196_contig_2_0_1512959.png		PA068	PA4671	No	1	PA068_PA4671.png		PA068	160	contig_2	2914473	No	T	C	1	Subsample/160/PA068_contig_2_2914473.png
	PA196	HERRO_medaka_corrected	contig_2_0	2021215	Yes	C	G	3	HERRO_medaka_corrected/PA196_contig_2_0_2021215.png		PA068	PA4676	No	1	PA068_PA4676.png		PA068	160	contig_2	2928967	No	T	C	1	Subsample/160/PA068_contig_2_2928967.png
	PA196	HERRO_medaka_corrected	contig_2_0	4790802	No	CC	C	1	HERRO_medaka_corrected/PA196_contig_2_0_4790802.png		PA068	PA4856	No	1	PA068_PA4856.png		PA068	160	contig_2	3055546	No	A	G	1	Subsample/160/PA068_contig_2_3055546.png
	PA200	HERRO_medaka_corrected	contig_1_0	2523053	No	A	G	1	HERRO_medaka_corrected/PA200_contig_1_0_2523053.png		PA068	PA4973	No	1	PA068_PA4973.png		PA068	160	contig_2	3069602	Yes	C	G	3	Subsample/160/PA068_contig_2_3069602.png
	PA200	HERRO_medaka_corrected	contig_1_0	2871773	No	A	G	1	HERRO_medaka_corrected/PA200_contig_1_0_2871773.png		PA068	PA5115	No	1	PA068_PA5115.png		PA068	160	contig_2	3165997	No	A	G	1	Subsample/160/PA068_contig_2_3165997.png
	PA200	HERRO_medaka_corrected	contig_1_0	4112542	No	TT	T	1	HERRO_medaka_corrected/PA200_contig_1_0_4112542.png		PA068	PA5134	No	1	PA068_PA5134.png		PA068	160	contig_2	3198368	No	A	G	1	Subsample/160/PA068_contig_2_3198368.png
	PA200	HERRO_medaka_corrected	contig_1_0	4739617	No	T	C	1	HERRO_medaka_corrected/PA200_contig_1_0_4739617.png		PA068	PA5210	No	1	PA068_PA5210.png		PA068	160	contig_2	3252832	No	CGGC	C	1	Subsample/160/PA068_contig_2_3252832.png
	PA200	HERRO_medaka_corrected	contig_1_0	5004813	No	TT	T	1	HERRO_medaka_corrected/PA200_contig_1_0_5004813.png		PA068	PA5226	Yes	5	PA068_PA5226.png		PA068	160	contig_2	3285912	No	A	G	1	Subsample/160/PA068_contig_2_3285912.png
	PA200	HERRO_medaka_corrected	contig_1_0	5231318	No	T	TCT	1	HERRO_medaka_corrected/PA200_contig_1_0_5231318.png		PA099	PA0196	Yes	3	PA099_PA0196.png		PA068	160	contig_2	3318151	No	A	G	1	Subsample/160/PA068_contig_2_3318151.png
	PA200	HERRO_medaka_corrected	contig_1_0	5699412	No	T	C	1	HERRO_medaka_corrected/PA200_contig_1_0_5699412.png		PA099	PA0448	Yes	3	PA099_PA0448.png		PA068	160	contig_2	3553743	No	CG	C	1	Subsample/160/PA068_contig_2_3553743.png
	PA200	HERRO_medaka_corrected	contig_1_0	5796597	No	T	C	1	HERRO_medaka_corrected/PA200_contig_1_0_5796597.png		PA099	PA0022	Yes	3	PA099_PA0022.png		PA068	160	contig_2	3643933	No	A	G	1	Subsample/160/PA068_contig_2_3643933.png
	PA200	HERRO_medaka_corrected	contig_1_0	6649444	No	A	G	1	HERRO_medaka_corrected/PA200_contig_1_0_6649444.png		PA099	PA0915	Yes	3	PA099_PA0915.png		PA068	160	contig_2	3665378	No	A	G	1	Subsample/160/PA068_contig_2_3665378.png
	PA222	HERRO_medaka_corrected	contig_1_0	2050094	Yes	C	G	3	HERRO_medaka_corrected/PA222_contig_1_0_2050094.png		PA099	PA4474	Yes	3	PA099_PA4474.png		PA068	160	contig_2	3705438	No	CC	C	1	Subsample/160/PA068_contig_2_3705438.png
	PA223	HERRO_medaka_corrected	contig_2_0	4523044	No	G	GG	1	HERRO_medaka_corrected/PA223_contig_2_0_4523044.png		PA188	PA0196	No	1	PA188_PA0196.png		PA068	160	contig_2	3814390	No	G	C	1	Subsample/160/PA068_contig_2_3814390.png
	PA228_1	HERRO_medaka_corrected	contig_1_0	1950340	Yes	C	G	3	HERRO_medaka_corrected/PA228_1_contig_1_0_1950340.png		PA188	PA0547	No	1	PA188_PA0547.png		PA068	160	contig_2	3865992	No	A	G	1	Subsample/160/PA068_contig_2_3865992.png
	PA075	HERRO_medaka_uncorrected	contig_1_0	241874	No	G	GG	1	HERRO_medaka_uncorrected/PA075_contig_1_0_241874.png		PA188	PA0649	No	1	PA188_PA0649.png		PA068	160	contig_2	3937307	No	A	G	1	Subsample/160/PA068_contig_2_3937307.png
	PA075	HERRO_medaka_uncorrected	contig_1_0	1995050	Yes	C	G	3	HERRO_medaka_uncorrected/PA075_contig_1_0_1995050.png		PA188	PA0779	No	1	PA188_PA0779.png		PA068	160	contig_2	4320530	No	T	C	1	Subsample/160/PA068_contig_2_4320530.png
	PA196	HERRO_medaka_uncorrected	contig_2_0	1470139	Yes	C	G	6	HERRO_medaka_uncorrected/PA196_contig_2_0_1470139.png		PA188	PA1283	Yes	3	PA188_PA1283.png		PA068	160	contig_2	4432724	No	A	G	1	Subsample/160/PA068_contig_2_4432724.png
	PA196	HERRO_medaka_uncorrected	contig_2_0	1512964	Yes	A	G	6	HERRO_medaka_uncorrected/PA196_contig_2_0_1512964.png		PA188	PA1803	No	1	PA188_PA1803.png		PA068	160	contig_2	4532122	No	A	G	1	Subsample/160/PA068_contig_2_4532122.png
	PA196	HERRO_medaka_uncorrected	contig_2_0	1512972	Yes	T	C	6	HERRO_medaka_uncorrected/PA196_contig_2_0_1512972.png		PA188	PA2700	No	1	PA188_PA2700.png		PA068	160	contig_2	5236512	No	GG	G	1	Subsample/160/PA068_contig_2_5236512.png
	PA196	HERRO_medaka_uncorrected	contig_2_0	2021218	Yes	C	G	3	HERRO_medaka_uncorrected/PA196_contig_2_0_2021218.png		PA188	PA3021	No	1	PA188_PA3021.png		PA068	160	contig_2	5328229	No	A	G	1	Subsample/160/PA068_contig_2_5328229.png
	PA200	HERRO_medaka_uncorrected	contig_1_0	4112542	No	TT	T	1	HERRO_medaka_uncorrected/PA200_contig_1_0_4112542.png		PA188	PA3111	No	1	PA188_PA3111.png		PA068	160	contig_2	5413740	No	A	G	1	Subsample/160/PA068_contig_2_5413740.png
	PA200	HERRO_medaka_uncorrected	contig_1_0	5231317	No	T	TCT	1	HERRO_medaka_uncorrected/PA200_contig_1_0_5231317.png		PA188	PA3534	No	1	PA188_PA3534.png		PA068	160	contig_2	5432548	No	A	G	1	Subsample/160/PA068_contig_2_5432548.png
	PA222	HERRO_medaka_uncorrected	contig_1_0	2050094	Yes	C	G	3	HERRO_medaka_uncorrected/PA222_contig_1_0_2050094.png		PA188	PA3622	No	1	PA188_PA3622.png		PA068	160	contig_2	5471751	No	A	G	1	Subsample/160/PA068_contig_2_5471751.png
	PA228_1	HERRO_medaka_uncorrected	contig_1_0	1950340	Yes	C	G	3	HERRO_medaka_uncorrected/PA228_1_contig_1_0_1950340.png		PA188	PA4520	No	1	PA188_PA4520.png		PA068	160	contig_2	5515638	No	A	G	1	Subsample/160/PA068_contig_2_5515638.png
	PA075	HERRO_dorado_standard	contig_1_0	241874	No	G	GG	1	HERRO_dorado_standard/PA075_contig_1_0_241874.png		PA188	PA4839	No	1	PA188_PA4839.png		PA068	160	contig_2	5526739	No	A	G	1	Subsample/160/PA068_contig_2_5526739.png
	PA075	HERRO_dorado_standard	contig_1_0	546834	No	C	T	1	HERRO_dorado_standard/PA075_contig_1_0_546834.png		PA188	PA5317	No	1	PA188_PA5317.png		PA068	160	contig_3	104652	No	A	G	1	Subsample/160/PA068_contig_3_104652.png
	PA075	HERRO_dorado_standard	contig_1_0	707923	No	G	T	1	HERRO_dorado_standard/PA075_contig_1_0_707923.png		PA188	PA5337	No	1	PA188_PA5337.png		PA075	160	contig_1	285360	No	G	GG	1	Subsample/160/PA075_contig_1_285360.png
	PA075	HERRO_dorado_standard	contig_1_0	1630879	No	C	T	1	HERRO_dorado_standard/PA075_contig_1_0_1630879.png		PA188	PA5338	No	1	PA188_PA5338.png		PA075	160	contig_1	2038536	Yes	C	G	3	Subsample/160/PA075_contig_1_2038536.png
	PA075	HERRO_dorado_standard	contig_1_0	1995050	Yes	C	G	3	HERRO_dorado_standard/PA075_contig_1_0_1995050.png		PA196	PA0915	Yes	3	PA196_PA0915.png		PA228_1	160	contig_1	5526798	Yes	C	G	3	Subsample/160/PA228_1_contig_1_5526798.png
	PA075	HERRO_dorado_standard	contig_1_0	2046501	No	C	T	1	HERRO_dorado_standard/PA075_contig_1_0_2046501.png		PA196	PA1080	Yes	5	PA196_PA1080.png		PA068	140	contig_2	120368	No	A	G	1	Subsample/140/PA068_contig_2_120368.png
	PA075	HERRO_dorado_standard	contig_1_0	2889679	No	T	C	1	HERRO_dorado_standard/PA075_contig_1_0_2889679.png		PA200	PA1283	Yes	3	PA200_PA1283.png		PA068	140	contig_2	152948	No	A	G	1	Subsample/140/PA068_contig_2_152948.png
	PA075	HERRO_dorado_standard	contig_1_0	3131810	No	C	T	1	HERRO_dorado_standard/PA075_contig_1_0_3131810.png		PA200	PA4474	Yes	3	PA200_PA4474.png		PA068	140	contig_2	159047	No	A	G	1	Subsample/140/PA068_contig_2_159047.png
	PA075	HERRO_dorado_standard	contig_1_0	4077690	No	C	T	1	HERRO_dorado_standard/PA075_contig_1_0_4077690.png		PA222	PA0828	Yes	3	PA222_PA0828.png		PA068	140	contig_2	183548	No	A	G	1	Subsample/140/PA068_contig_2_183548.png
	PA075	HERRO_dorado_standard	contig_1_0	4424485	No	G	T	1	HERRO_dorado_standard/PA075_contig_1_0_4424485.png		PA222	PA2718	Yes	3	PA222_PA2718.png		PA068	140	contig_2	364249	No	A	G	1	Subsample/140/PA068_contig_2_364249.png
	PA075	HERRO_dorado_standard	contig_1_0	5507369	No	G	T	1	HERRO_dorado_standard/PA075_contig_1_0_5507369.png		PA222	PA2887	Yes	3	PA222_PA2887.png		PA068	140	contig_2	471929	No	A	G	1	Subsample/140/PA068_contig_2_471929.png
	PA075	HERRO_dorado_standard	contig_1_0	5514392	No	G	T	1	HERRO_dorado_standard/PA075_contig_1_0_5514392.png		PA222	PA4338	Yes	3	PA222_PA4338.png		PA068	140	contig_2	582896	No	T	C	1	Subsample/140/PA068_contig_2_582896.png
	PA075	HERRO_dorado_standard	contig_1_0	5712218	No	G	T	1	HERRO_dorado_standard/PA075_contig_1_0_5712218.png		PA222	PA5140	Yes	3	PA222_PA5140.png		PA068	140	contig_2	673649	No	CGCC	C	1	Subsample/140/PA068_contig_2_673649.png
	PA075	HERRO_dorado_standard	contig_1_0	6523374	No	C	T	1	HERRO_dorado_standard/PA075_contig_1_0_6523374.png		PA223	PA0022	Yes	3	PA223_PA0022.png		PA068	140	contig_2	694212	No	A	G	1	Subsample/140/PA068_contig_2_694212.png
	PA099	HERRO_dorado_standard	contig_1_0	494582	No	G	T	1	HERRO_dorado_standard/PA099_contig_1_0_494582.png		PA223	PA0196	Yes	3	PA223_PA0196.png		PA068	140	contig_2	727804	No	A	G	1	Subsample/140/PA068_contig_2_727804.png
	PA099	HERRO_dorado_standard	contig_1_0	1146548	No	G	C	1	HERRO_dorado_standard/PA099_contig_1_0_1146548.png		PA223	PA1781	Yes	3	PA223_PA1781.png		PA068	140	contig_2	756031	No	A	G	1	Subsample/140/PA068_contig_2_756031.png
	PA099	HERRO_dorado_standard	contig_1_0	1368044	No	G	T	1	HERRO_dorado_standard/PA099_contig_1_0_1368044.png		PA223	PA2718	Yes	3	PA223_PA2718.png		PA068	140	contig_2	777403	No	T	C	1	Subsample/140/PA068_contig_2_777403.png
	PA099	HERRO_dorado_standard	contig_1_0	3748249	No	T	C	1	HERRO_dorado_standard/PA099_contig_1_0_3748249.png		PA223	PA4338	Yes	3	PA223_PA4338.png		PA068	140	contig_2	1268020	No	CGCC	C	1	Subsample/140/PA068_contig_2_1268020.png
	PA099	HERRO_dorado_standard	contig_1_0	4575285	No	G	T	1	HERRO_dorado_standard/PA099_contig_1_0_4575285.png		PA223	PA5226	Yes	5	PA223_PA5226.png		PA068	140	contig_2	1364426	No	CGC	C	1	Subsample/140/PA068_contig_2_1364426.png
	PA099	HERRO_dorado_standard	contig_1_0	6229259	No	G	C	1	HERRO_dorado_standard/PA099_contig_1_0_6229259.png		PA228_1	PA0022	Yes	3	PA228_1_PA0022.png		PA068	140	contig_2	1570266	No	GG	G	1	Subsample/140/PA068_contig_2_1570266.png
	PA196	HERRO_dorado_standard	contig_2_0	240916	No	C	T	1	HERRO_dorado_standard/PA196_contig_2_0_240916.png		PA228_1	PA0196	Yes	3	PA228_1_PA0196.png		PA068	140	contig_2	1632042	No	A	G	1	Subsample/140/PA068_contig_2_1632042.png
	PA196	HERRO_dorado_standard	contig_2_0	916267	No	G	T	1	HERRO_dorado_standard/PA196_contig_2_0_916267.png		PA228_1	PA1400	Yes	3	PA228_1_PA1400.png		PA068	140	contig_2	1778020	No	GAC	G	1	Subsample/140/PA068_contig_2_1778020.png
	PA196	HERRO_dorado_standard	contig_2_0	1512964	No	A	G	1	HERRO_dorado_standard/PA196_contig_2_0_1512964.png		PA228_1	PA4474	Yes	3	PA228_1_PA4474.png		PA068	140	contig_2	2039163	No	A	G	1	Subsample/140/PA068_contig_2_2039163.png
	PA196	HERRO_dorado_standard	contig_2_0	1530420	No	G	T	1	HERRO_dorado_standard/PA196_contig_2_0_1530420.png		PA228_1	PA5226	Yes	5	PA228_1_PA5226.png		PA068	140	contig_2	2052765	No	A	G	1	Subsample/140/PA068_contig_2_2052765.png
	PA196	HERRO_dorado_standard	contig_2_0	1821972	No	C	T	1	HERRO_dorado_standard/PA196_contig_2_0_1821972.png		PA228_2	PA0022	Yes	3	PA228_2_PA0022.png		PA068	140	contig_2	2103415	No	A	G	1	Subsample/140/PA068_contig_2_2103415.png
	PA196	HERRO_dorado_standard	contig_2_0	2021218	Yes	C	G	3	HERRO_dorado_standard/PA196_contig_2_0_2021218.png		PA228_2	PA1072	No	1	PA228_2_PA1072.png		PA068	140	contig_2	2160043	No	CC	C	1	Subsample/140/PA068_contig_2_2160043.png
	PA196	HERRO_dorado_standard	contig_2_0	4790805	No	CC	C	1	HERRO_dorado_standard/PA196_contig_2_0_4790805.png		PA228_2	PA1400	Yes	3	PA228_2_PA1400.png		PA068	140	contig_2	2434355	No	A	G	1	Subsample/140/PA068_contig_2_2434355.png
	PA200	HERRO_dorado_standard	contig_1_0	147383	No	A	G	1	HERRO_dorado_standard/PA200_contig_1_0_147383.png		PA228_2	PA1781	Yes	3	PA228_2_PA1781.png		PA068	140	contig_2	2495642	No	A	G	1	Subsample/140/PA068_contig_2_2495642.png
	PA200	HERRO_dorado_standard	contig_1_0	325056	No	G	C	1	HERRO_dorado_standard/PA200_contig_1_0_325056.png		PA228_2	PA2718	Yes	3	PA228_2_PA2718.png		PA068	140	contig_2	2576095	No	A	G	1	Subsample/140/PA068_contig_2_2576095.png
	PA200	HERRO_dorado_standard	contig_1_0	508770	No	G	T	1	HERRO_dorado_standard/PA200_contig_1_0_508770.png		PA228_2	PA4315	No	1	PA228_2_PA4315.png		PA068	140	contig_2	2644429	No	A	G	1	Subsample/140/PA068_contig_2_2644429.png
	PA200	HERRO_dorado_standard	contig_1_0	845428	No	G	C	1	HERRO_dorado_standard/PA200_contig_1_0_845428.png		PA228_2	PA4720	No	1	PA228_2_PA4720.png		PA068	140	contig_2	2733641	No	GG	G	1	Subsample/140/PA068_contig_2_2733641.png
	PA200	HERRO_dorado_standard	contig_1_0	1025595	No	G	C	1	HERRO_dorado_standard/PA200_contig_1_0_1025595.png								PA068	140	contig_2	2914478	No	T	C	1	Subsample/140/PA068_contig_2_2914478.png
	PA200	HERRO_dorado_standard	contig_1_0	1461056	No	G	C	1	HERRO_dorado_standard/PA200_contig_1_0_1461056.png								PA068	140	contig_2	2928972	No	T	C	1	Subsample/140/PA068_contig_2_2928972.png
	PA200	HERRO_dorado_standard	contig_1_0	2109585	No	T	C	1	HERRO_dorado_standard/PA200_contig_1_0_2109585.png								PA068	140	contig_2	3055551	No	A	G	1	Subsample/140/PA068_contig_2_3055551.png
	PA200	HERRO_dorado_standard	contig_1_0	2236343	No	G	C	1	HERRO_dorado_standard/PA200_contig_1_0_2236343.png								PA068	140	contig_2	3069607	Yes	C	G	3	Subsample/140/PA068_contig_2_3069607.png
	PA200	HERRO_dorado_standard	contig_1_0	2455288	No	G	C	1	HERRO_dorado_standard/PA200_contig_1_0_2455288.png								PA068	140	contig_2	3090812	No	A	G	1	Subsample/140/PA068_contig_2_3090812.png
	PA200	HERRO_dorado_standard	contig_1_0	2553523	No	T	C	1	HERRO_dorado_standard/PA200_contig_1_0_2553523.png								PA068	140	contig_2	3166002	No	A	G	1	Subsample/140/PA068_contig_2_3166002.png
	PA200	HERRO_dorado_standard	contig_1_0	2685537	No	G	C	1	HERRO_dorado_standard/PA200_contig_1_0_2685537.png								PA068	140	contig_2	3198373	No	A	G	1	Subsample/140/PA068_contig_2_3198373.png
	PA200	HERRO_dorado_standard	contig_1_0	2871773	No	A	G	1	HERRO_dorado_standard/PA200_contig_1_0_2871773.png								PA068	140	contig_2	3252837	No	CGGC	C	1	Subsample/140/PA068_contig_2_3252837.png
	PA200	HERRO_dorado_standard	contig_1_0	3285470	No	G	C	1	HERRO_dorado_standard/PA200_contig_1_0_3285470.png								PA068	140	contig_2	3285917	No	A	G	1	Subsample/140/PA068_contig_2_3285917.png
	PA200	HERRO_dorado_standard	contig_1_0	3512803	No	G	C	1	HERRO_dorado_standard/PA200_contig_1_0_3512803.png								PA068	140	contig_2	3539361	No	GG	G	1	Subsample/140/PA068_contig_2_3539361.png
	PA200	HERRO_dorado_standard	contig_1_0	3987360	No	T	C	1	HERRO_dorado_standard/PA200_contig_1_0_3987360.png								PA068	140	contig_2	3643938	No	A	G	1	Subsample/140/PA068_contig_2_3643938.png
	PA200	HERRO_dorado_standard	contig_1_0	4112542	No	TT	T	1	HERRO_dorado_standard/PA200_contig_1_0_4112542.png								PA068	140	contig_2	3665383	No	A	G	1	Subsample/140/PA068_contig_2_3665383.png
	PA200	HERRO_dorado_standard	contig_1_0	4247422	No	T	C	1	HERRO_dorado_standard/PA200_contig_1_0_4247422.png								PA068	140	contig_2	3705441	No	GG	G	1	Subsample/140/PA068_contig_2_3705441.png
	PA200	HERRO_dorado_standard	contig_1_0	4337270	No	G	C	1	HERRO_dorado_standard/PA200_contig_1_0_4337270.png								PA068	140	contig_2	3814395	No	G	C	1	Subsample/140/PA068_contig_2_3814395.png
	PA200	HERRO_dorado_standard	contig_1_0	4460572	No	G	C	1	HERRO_dorado_standard/PA200_contig_1_0_4460572.png								PA068	140	contig_2	3865997	No	A	G	1	Subsample/140/PA068_contig_2_3865997.png
	PA200	HERRO_dorado_standard	contig_1_0	4764592	No	G	C	1	HERRO_dorado_standard/PA200_contig_1_0_4764592.png								PA068	140	contig_2	3937312	No	A	G	1	Subsample/140/PA068_contig_2_3937312.png
	PA200	HERRO_dorado_standard	contig_1_0	5004813	No	TT	T	1	HERRO_dorado_standard/PA200_contig_1_0_5004813.png								PA068	140	contig_2	4320535	No	T	C	1	Subsample/140/PA068_contig_2_4320535.png
	PA200	HERRO_dorado_standard	contig_1_0	5231318	No	T	TCT	1	HERRO_dorado_standard/PA200_contig_1_0_5231318.png								PA068	140	contig_2	4432729	No	A	G	1	Subsample/140/PA068_contig_2_4432729.png
	PA200	HERRO_dorado_standard	contig_1_0	5427398	No	G	C	1	HERRO_dorado_standard/PA200_contig_1_0_5427398.png								PA068	140	contig_2	4534122	No	A	G	1	Subsample/140/PA068_contig_2_4534122.png
	PA200	HERRO_dorado_standard	contig_1_0	5505906	No	G	C	1	HERRO_dorado_standard/PA200_contig_1_0_5505906.png								PA068	140	contig_2	4750802	No	T	C	1	Subsample/140/PA068_contig_2_4750802.png
	PA200	HERRO_dorado_standard	contig_1_0	5528830	No	G	C	1	HERRO_dorado_standard/PA200_contig_1_0_5528830.png								PA068	140	contig_2	4872892	No	A	G	1	Subsample/140/PA068_contig_2_4872892.png
	PA200	HERRO_dorado_standard	contig_1_0	5699412	No	T	C	1	HERRO_dorado_standard/PA200_contig_1_0_5699412.png								PA068	140	contig_2	4886203	No	GG	G	1	Subsample/140/PA068_contig_2_4886203.png
	PA200	HERRO_dorado_standard	contig_1_0	5730045	No	G	C	1	HERRO_dorado_standard/PA200_contig_1_0_5730045.png								PA068	140	contig_2	5071560	No	A	G	1	Subsample/140/PA068_contig_2_5071560.png
	PA200	HERRO_dorado_standard	contig_1_0	5796597	No	T	C	1	HERRO_dorado_standard/PA200_contig_1_0_5796597.png								PA068	140	contig_2	5328234	No	A	G	1	Subsample/140/PA068_contig_2_5328234.png
	PA200	HERRO_dorado_standard	contig_1_0	6042463	No	C	G	1	HERRO_dorado_standard/PA200_contig_1_0_6042463.png								PA068	140	contig_2	5413745	No	A	G	1	Subsample/140/PA068_contig_2_5413745.png
	PA200	HERRO_dorado_standard	contig_1_0	6193044	No	G	C	1	HERRO_dorado_standard/PA200_contig_1_0_6193044.png								PA068	140	contig_2	5432553	No	A	G	1	Subsample/140/PA068_contig_2_5432553.png
	PA200	HERRO_dorado_standard	contig_1_0	6294448	No	G	T	1	HERRO_dorado_standard/PA200_contig_1_0_6294448.png								PA068	140	contig_2	5471756	No	A	G	1	Subsample/140/PA068_contig_2_5471756.png
	PA200	HERRO_dorado_standard	contig_1_0	6400731	No	G	T	1	HERRO_dorado_standard/PA200_contig_1_0_6400731.png								PA068	140	contig_2	5515643	No	A	G	1	Subsample/140/PA068_contig_2_5515643.png
	PA200	HERRO_dorado_standard	contig_1_0	6797414	No	G	C	1	HERRO_dorado_standard/PA200_contig_1_0_6797414.png								PA068	140	contig_2	5526744	No	A	G	1	Subsample/140/PA068_contig_2_5526744.png
	PA222	HERRO_dorado_standard	contig_1_0	2050094	Yes	C	G	3	HERRO_dorado_standard/PA222_contig_1_0_2050094.png								PA068	140	contig_3	104652	No	A	G	1	Subsample/140/PA068_contig_3_104652.png
	PA222	HERRO_dorado_standard	contig_1_0	3741797	No	C	T	1	HERRO_dorado_standard/PA222_contig_1_0_3741797.png								PA099	140	contig_1	5459559	Yes	C	G	3	Subsample/140/PA099_contig_1_5459559.png
	PA222	HERRO_dorado_standard	contig_1_0	4562231	No	C	T	1	HERRO_dorado_standard/PA222_contig_1_0_4562231.png								PA222	140	contig_1	1378891	Yes	C	G	3	Subsample/140/PA222_contig_1_1378891.png
	PA222	HERRO_dorado_standard	contig_1_0	5396762	No	C	T	1	HERRO_dorado_standard/PA222_contig_1_0_5396762.png								PA068	120	contig_2	120368	No	A	G	1	Subsample/120/PA068_contig_2_120368.png
	PA228_1	HERRO_dorado_standard	contig_1_0	216797	No	T	C	1	HERRO_dorado_standard/PA228_1_contig_1_0_216797.png								PA068	120	contig_2	152948	No	A	G	1	Subsample/120/PA068_contig_2_152948.png
	PA228_1	HERRO_dorado_standard	contig_1_0	313126	No	T	C	1	HERRO_dorado_standard/PA228_1_contig_1_0_313126.png								PA068	120	contig_2	154562	No	A	G	1	Subsample/120/PA068_contig_2_154562.png
	PA228_1	HERRO_dorado_standard	contig_1_0	1821902	No	T	C	1	HERRO_dorado_standard/PA228_1_contig_1_0_1821902.png								PA068	120	contig_2	159047	No	A	G	1	Subsample/120/PA068_contig_2_159047.png
	PA228_1	HERRO_dorado_standard	contig_1_0	1888532	No	T	C	1	HERRO_dorado_standard/PA228_1_contig_1_0_1888532.png								PA068	120	contig_2	183548	No	A	G	1	Subsample/120/PA068_contig_2_183548.png
	PA228_1	HERRO_dorado_standard	contig_1_0	1950340	Yes	C	G	3	HERRO_dorado_standard/PA228_1_contig_1_0_1950340.png								PA068	120	contig_2	364249	No	A	G	1	Subsample/120/PA068_contig_2_364249.png
	PA228_1	HERRO_dorado_standard	contig_1_0	2351720	No	T	C	1	HERRO_dorado_standard/PA228_1_contig_1_0_2351720.png								PA068	120	contig_2	673649	No	CGCC	C	1	Subsample/120/PA068_contig_2_673649.png
	PA228_1	HERRO_dorado_standard	contig_1_0	2374866	No	T	C	1	HERRO_dorado_standard/PA228_1_contig_1_0_2374866.png								PA068	120	contig_2	694212	No	A	G	1	Subsample/120/PA068_contig_2_694212.png
	PA228_1	HERRO_dorado_standard	contig_1_0	2460926	No	T	C	1	HERRO_dorado_standard/PA228_1_contig_1_0_2460926.png								PA068	120	contig_2	777403	No	T	C	1	Subsample/120/PA068_contig_2_777403.png
	PA228_1	HERRO_dorado_standard	contig_1_0	3027925	No	T	C	1	HERRO_dorado_standard/PA228_1_contig_1_0_3027925.png								PA068	120	contig_2	1268019	No	CGC	C	1	Subsample/120/PA068_contig_2_1268019.png
	PA228_1	HERRO_dorado_standard	contig_1_0	3924639	No	T	C	1	HERRO_dorado_standard/PA228_1_contig_1_0_3924639.png								PA068	120	contig_2	1364425	No	CGC	C	1	Subsample/120/PA068_contig_2_1364425.png
	PA228_1	HERRO_dorado_standard	contig_1_0	3936205	No	T	C	1	HERRO_dorado_standard/PA228_1_contig_1_0_3936205.png								PA068	120	contig_2	1632040	No	A	G	1	Subsample/120/PA068_contig_2_1632040.png
	PA228_1	HERRO_dorado_standard	contig_1_0	4177265	No	G	C	1	HERRO_dorado_standard/PA228_1_contig_1_0_4177265.png								PA068	120	contig_2	2039159	No	A	G	1	Subsample/120/PA068_contig_2_2039159.png
	PA228_1	HERRO_dorado_standard	contig_1_0	4405749	No	G	T	1	HERRO_dorado_standard/PA228_1_contig_1_0_4405749.png								PA068	120	contig_2	2052761	No	A	G	1	Subsample/120/PA068_contig_2_2052761.png
	PA228_1	HERRO_dorado_standard	contig_1_0	4849978	No	T	C	1	HERRO_dorado_standard/PA228_1_contig_1_0_4849978.png								PA068	120	contig_2	2103411	No	A	G	1	Subsample/120/PA068_contig_2_2103411.png
	PA228_1	HERRO_dorado_standard	contig_1_0	5771264	No	T	C	1	HERRO_dorado_standard/PA228_1_contig_1_0_5771264.png								PA068	120	contig_2	2160038	No	CGC	C	1	Subsample/120/PA068_contig_2_2160038.png
	PA228_1	HERRO_dorado_standard	contig_1_0	5868845	No	T	C	1	HERRO_dorado_standard/PA228_1_contig_1_0_5868845.png								PA068	120	contig_2	2434352	No	A	G	1	Subsample/120/PA068_contig_2_2434352.png
	PA228_1	HERRO_dorado_standard	contig_1_0	5964510	No	G	C	1	HERRO_dorado_standard/PA228_1_contig_1_0_5964510.png								PA068	120	contig_2	2495639	No	A	G	1	Subsample/120/PA068_contig_2_2495639.png
	PA228_1	HERRO_dorado_standard	contig_1_0	6154513	No	T	C	1	HERRO_dorado_standard/PA228_1_contig_1_0_6154513.png								PA068	120	contig_2	2576092	No	A	G	1	Subsample/120/PA068_contig_2_2576092.png
	PA228_2	HERRO_dorado_standard	contig_1_0	35969	No	T	C	1	HERRO_dorado_standard/PA228_2_contig_1_0_35969.png								PA068	120	contig_2	2644426	No	A	G	1	Subsample/120/PA068_contig_2_2644426.png
	PA228_2	HERRO_dorado_standard	contig_1_0	607209	No	T	C	1	HERRO_dorado_standard/PA228_2_contig_1_0_607209.png								PA068	120	contig_2	2733638	No	GG	G	1	Subsample/120/PA068_contig_2_2733638.png
	PA228_2	HERRO_dorado_standard	contig_1_0	793133	No	T	C	1	HERRO_dorado_standard/PA228_2_contig_1_0_793133.png								PA068	120	contig_2	2887314	No	A	G	1	Subsample/120/PA068_contig_2_2887314.png
	PA228_2	HERRO_dorado_standard	contig_1_0	1493000	No	T	C	1	HERRO_dorado_standard/PA228_2_contig_1_0_1493000.png								PA068	120	contig_2	2914475	No	T	C	1	Subsample/120/PA068_contig_2_2914475.png
	PA228_2	HERRO_dorado_standard	contig_1_0	1888533	No	T	C	1	HERRO_dorado_standard/PA228_2_contig_1_0_1888533.png								PA068	120	contig_2	2928969	No	T	C	1	Subsample/120/PA068_contig_2_2928969.png
	PA228_2	HERRO_dorado_standard	contig_1_0	1888875	No	T	C	1	HERRO_dorado_standard/PA228_2_contig_1_0_1888875.png								PA068	120	contig_2	3055548	No	A	G	1	Subsample/120/PA068_contig_2_3055548.png
	PA228_2	HERRO_dorado_standard	contig_1_0	2203234	No	T	C	1	HERRO_dorado_standard/PA228_2_contig_1_0_2203234.png								PA068	120	contig_2	3069604	Yes	C	G	3	Subsample/120/PA068_contig_2_3069604.png
	PA228_2	HERRO_dorado_standard	contig_1_0	2725666	No	T	C	1	HERRO_dorado_standard/PA228_2_contig_1_0_2725666.png								PA068	120	contig_2	3165999	No	A	G	1	Subsample/120/PA068_contig_2_3165999.png
	PA228_2	HERRO_dorado_standard	contig_1_0	3437240	No	GGG	AA	1	HERRO_dorado_standard/PA228_2_contig_1_0_3437240.png								PA068	120	contig_2	3252834	No	CGGC	C	1	Subsample/120/PA068_contig_2_3252834.png
	PA228_2	HERRO_dorado_standard	contig_1_0	3883223	No	T	C	1	HERRO_dorado_standard/PA228_2_contig_1_0_3883223.png								PA068	120	contig_2	3285914	No	A	G	1	Subsample/120/PA068_contig_2_3285914.png
	PA228_2	HERRO_dorado_standard	contig_1_0	4423334	No	T	C	1	HERRO_dorado_standard/PA228_2_contig_1_0_4423334.png								PA068	120	contig_2	3431583	No	T	C	1	Subsample/120/PA068_contig_2_3431583.png
	PA228_2	HERRO_dorado_standard	contig_1_0	4646052	No	T	C	1	HERRO_dorado_standard/PA228_2_contig_1_0_4646052.png								PA068	120	contig_2	3539358	No	GG	G	1	Subsample/120/PA068_contig_2_3539358.png
	PA228_2	HERRO_dorado_standard	contig_1_0	4849980	No	T	C	1	HERRO_dorado_standard/PA228_2_contig_1_0_4849980.png								PA068	120	contig_2	3643935	No	A	G	1	Subsample/120/PA068_contig_2_3643935.png
	PA228_2	HERRO_dorado_standard	contig_1_0	5183736	No	T	C	1	HERRO_dorado_standard/PA228_2_contig_1_0_5183736.png								PA068	120	contig_2	3665380	No	A	G	1	Subsample/120/PA068_contig_2_3665380.png
	PA228_2	HERRO_dorado_standard	contig_1_0	5774095	No	T	C	1	HERRO_dorado_standard/PA228_2_contig_1_0_5774095.png								PA068	120	contig_2	3705438	No	GG	G	1	Subsample/120/PA068_contig_2_3705438.png
	PA075	HERRO	contig_1	241874	No	G	GG	1	HERRO/PA075_contig_1_241874.png								PA068	120	contig_2	3814392	No	G	C	1	Subsample/120/PA068_contig_2_3814392.png
	PA075	HERRO	contig_1	1995050	Yes	C	G	3	HERRO/PA075_contig_1_1995050.png								PA068	120	contig_2	3865994	No	A	G	1	Subsample/120/PA068_contig_2_3865994.png
	PA099	HERRO	contig_1	3446353	No	C	CT	1	HERRO/PA099_contig_1_3446353.png								PA068	120	contig_2	3937309	No	A	G	1	Subsample/120/PA068_contig_2_3937309.png
	PA196	HERRO	contig_2	1512959	Yes	A	ACGT	6	HERRO/PA196_contig_2_1512959.png								PA068	120	contig_2	4314101	No	A	G	1	Subsample/120/PA068_contig_2_4314101.png
	PA196	HERRO	contig_2	1821969	No	C	T	1	HERRO/PA196_contig_2_1821969.png								PA068	120	contig_2	4320532	No	T	C	1	Subsample/120/PA068_contig_2_4320532.png
	PA196	HERRO	contig_2	2021215	Yes	C	G	3	HERRO/PA196_contig_2_2021215.png								PA068	120	contig_2	4534119	No	GA	G	1	Subsample/120/PA068_contig_2_4534119.png
	PA196	HERRO	contig_2	4790802	No	CC	C	1	HERRO/PA196_contig_2_4790802.png								PA068	120	contig_2	4750800	No	T	C	1	Subsample/120/PA068_contig_2_4750800.png
	PA200	HERRO	contig_1	147383	No	A	G	1	HERRO/PA200_contig_1_147383.png								PA068	120	contig_2	4886202	No	CGGC	C	1	Subsample/120/PA068_contig_2_4886202.png
	PA200	HERRO	contig_1	2523053	No	A	G	1	HERRO/PA200_contig_1_2523053.png								PA068	120	contig_2	5328234	No	A	G	1	Subsample/120/PA068_contig_2_5328234.png
	PA200	HERRO	contig_1	2871773	No	A	G	1	HERRO/PA200_contig_1_2871773.png								PA068	120	contig_2	5413745	No	A	G	1	Subsample/120/PA068_contig_2_5413745.png
	PA200	HERRO	contig_1	4112542	No	TT	T	1	HERRO/PA200_contig_1_4112542.png								PA068	120	contig_2	5432553	No	A	G	1	Subsample/120/PA068_contig_2_5432553.png
	PA200	HERRO	contig_1	4739617	No	T	C	1	HERRO/PA200_contig_1_4739617.png								PA068	120	contig_2	5444371	No	GG	G	1	Subsample/120/PA068_contig_2_5444371.png
	PA200	HERRO	contig_1	5004813	No	TT	T	1	HERRO/PA200_contig_1_5004813.png								PA068	120	contig_2	5471757	No	A	G	1	Subsample/120/PA068_contig_2_5471757.png
	PA200	HERRO	contig_1	5231318	No	T	TCT	1	HERRO/PA200_contig_1_5231318.png								PA068	120	contig_2	5515644	No	A	G	1	Subsample/120/PA068_contig_2_5515644.png
	PA200	HERRO	contig_1	5699412	No	T	C	1	HERRO/PA200_contig_1_5699412.png								PA068	120	contig_2	5526745	No	A	G	1	Subsample/120/PA068_contig_2_5526745.png
	PA200	HERRO	contig_1	5796597	No	T	C	1	HERRO/PA200_contig_1_5796597.png								PA068	120	contig_3	104652	No	A	G	1	Subsample/120/PA068_contig_3_104652.png
	PA222	HERRO	contig_1	2050094	Yes	C	G	3	HERRO/PA222_contig_1_2050094.png								PA099	120	contig_1	5459559	Yes	C	G	3	Subsample/120/PA099_contig_1_5459559.png
	PA223	HERRO	contig_2	4324413	Yes	CT	C	6	HERRO/PA223_contig_2_4324413.png								PA188	120	contig_1	271819	No	G	GG	1	Subsample/120/PA188_contig_1_271819.png
	PA223	HERRO	contig_2	4324419	Yes	AT	A	6	HERRO/PA223_contig_2_4324419.png								PA188	120	contig_1	306468	No	A	G	1	Subsample/120/PA188_contig_1_306468.png
	PA228_1	HERRO	contig_1	1950340	Yes	C	G	3	HERRO/PA228_1_contig_1_1950340.png								PA188	120	contig_1	308479	No	A	G	1	Subsample/120/PA188_contig_1_308479.png
	PA075	5.0.0	contig_1	241874	No	G	GG	1	5.0.0/PA075_contig_1_241874.png								PA188	120	contig_1	715997	No	T	C	1	Subsample/120/PA188_contig_1_715997.png
	PA075	5.0.0	contig_1	715551	No	C	CC	1	5.0.0/PA075_contig_1_715551.png								PA188	120	contig_1	892700	No	A	AA	1	Subsample/120/PA188_contig_1_892700.png
	PA075	5.0.0	contig_1	1431598	No	G	GG	1	5.0.0/PA075_contig_1_1431598.png								PA188	120	contig_1	930034	No	AT	GC	1	Subsample/120/PA188_contig_1_930034.png
	PA075	5.0.0	contig_1	1982475	No	C	CC	1	5.0.0/PA075_contig_1_1982475.png								PA188	120	contig_1	1325397	No	GA	G	1	Subsample/120/PA188_contig_1_1325397.png
	PA075	5.0.0	contig_1	1995047	Yes	C	G	3	5.0.0/PA075_contig_1_1995047.png								PA188	120	contig_1	1367842	No	A	G	1	Subsample/120/PA188_contig_1_1367842.png
	PA075	5.0.0	contig_1	5965670	No	C	CC	1	5.0.0/PA075_contig_1_5965670.png								PA188	120	contig_1	1370270	No	A	G	1	Subsample/120/PA188_contig_1_1370270.png
	PA075	5.0.0	contig_1	6316241	No	A	AA	1	5.0.0/PA075_contig_1_6316241.png								PA188	120	contig_1	2591824	Yes	C	G	3	Subsample/120/PA188_contig_1_2591824.png
	PA099	5.0.0	contig_1	1	Yes	ATGCCCTTCGTCTATCTCGGCCTGACCCGCGACGCCGGAACCTCGAAAAAGACCGGCAACGCATACGACATCGCGGTCGTGCACTTCGCCGTCGATGCCACGCAATCGACCCGCCCCGATCGCAAGTTTGCTCTCGGCCTGGAACCTCAAAACCTGCCGATCGCGCCGGAAGCGGTGAGCCAGTTCCAACGCGTTGAACCGCTGTCGTCGGTGAACTTCGAGTTCGAGCCGGACCCTCGGAACATGCAACGCAACCGTATTCGTGGCGTTAAGCCGGTACCGAAAGCGGGTGCTCAGGCGGCGTCGTAATTCGGGCTAATTATTAAGAATCAGGGGTGATCGAAAATGGAAGCGGCAATGCAACTTTTAAGTTCGGTCACTTTTGAAAGTCTCACGGCG…	A	6	5.0.0/PA099_contig_1_1.png								PA188	120	contig_1	2702716	No	A	G	1	Subsample/120/PA188_contig_1_2702716.png
	PA099	5.0.0	contig_2	544880	No	T	TT	1	5.0.0/PA099_contig_2_544880.png								PA188	120	contig_1	2811228	No	A	G	1	Subsample/120/PA188_contig_1_2811228.png
	PA099	5.0.0	contig_2	4118414	No	C	CC	1	5.0.0/PA099_contig_2_4118414.png								PA188	120	contig_1	3073441	No	GG	G	1	Subsample/120/PA188_contig_1_3073441.png
	PA196	5.0.0	contig_1	1978420	Yes	C	G	3	5.0.0/PA196_contig_1_1978420.png								PA188	120	contig_1	3187257	No	A	G	1	Subsample/120/PA188_contig_1_3187257.png
	PA196	5.0.0	contig_1	2344107	No	G	GG	1	5.0.0/PA196_contig_1_2344107.png								PA188	120	contig_1	3190316	No	A	G	1	Subsample/120/PA188_contig_1_3190316.png
	PA196	5.0.0	contig_1	6005955	No	A	AA	1	5.0.0/PA196_contig_1_6005955.png								PA188	120	contig_1	3334138	No	T	C	1	Subsample/120/PA188_contig_1_3334138.png
	PA200	5.0.0	contig_1	147383	No	A	G	1	5.0.0/PA200_contig_1_147383.png								PA188	120	contig_1	3807048	No	A	G	1	Subsample/120/PA188_contig_1_3807048.png
	PA200	5.0.0	contig_1	366757	No	TC	T	1	5.0.0/PA200_contig_1_366757.png								PA188	120	contig_1	3924857	Yes	C	A	6	Subsample/120/PA188_contig_1_3924857.png
	PA200	5.0.0	contig_1	1097010	No	G	C	1	5.0.0/PA200_contig_1_1097010.png								PA188	120	contig_1	3926063	Yes	T	G	6	Subsample/120/PA188_contig_1_3926063.png
	PA200	5.0.0	contig_1	2042242	No	C	CC	1	5.0.0/PA200_contig_1_2042242.png								PA188	120	contig_1	3926073	Yes	T	G	6	Subsample/120/PA188_contig_1_3926073.png
	PA200	5.0.0	contig_1	2523049	No	G	GG	1	5.0.0/PA200_contig_1_2523049.png								PA188	120	contig_1	3926079	Yes	T	G	6	Subsample/120/PA188_contig_1_3926079.png
	PA200	5.0.0	contig_1	2806827	No	A	G	1	5.0.0/PA200_contig_1_2806827.png								PA188	120	contig_1	3926081	Yes	C	A	6	Subsample/120/PA188_contig_1_3926081.png
	PA200	5.0.0	contig_1	3944545	No	AA	A	1	5.0.0/PA200_contig_1_3944545.png								PA188	120	contig_1	3926083	Yes	T	A	6	Subsample/120/PA188_contig_1_3926083.png
	PA200	5.0.0	contig_1	4302832	No	C	G	1	5.0.0/PA200_contig_1_4302832.png								PA188	120	contig_1	3926088	Yes	T	TC	6	Subsample/120/PA188_contig_1_3926088.png
	PA200	5.0.0	contig_1	4460571	No	G	C	1	5.0.0/PA200_contig_1_4460571.png								PA188	120	contig_1	3926409	Yes	T	TC	6	Subsample/120/PA188_contig_1_3926409.png
	PA200	5.0.0	contig_1	5213341	No	AA	A	1	5.0.0/PA200_contig_1_5213341.png								PA188	120	contig_1	3926417	Yes	T	G	6	Subsample/120/PA188_contig_1_3926417.png
	PA200	5.0.0	contig_1	5231315	No	T	TC	1	5.0.0/PA200_contig_1_5231315.png								PA188	120	contig_1	3926433	Yes	G	C	6	Subsample/120/PA188_contig_1_3926433.png
	PA200	5.0.0	contig_1	5759025	No	CC	C	1	5.0.0/PA200_contig_1_5759025.png								PA188	120	contig_1	3926439	Yes	GA	G	6	Subsample/120/PA188_contig_1_3926439.png
	PA200	5.0.0	contig_1	6042464	No	C	G	1	5.0.0/PA200_contig_1_6042464.png								PA188	120	contig_1	3926443	Yes	T	G	6	Subsample/120/PA188_contig_1_3926443.png
	PA200	5.0.0	contig_1	6068540	No	A	AG	1	5.0.0/PA200_contig_1_6068540.png								PA188	120	contig_1	3926480	Yes	C	CT	6	Subsample/120/PA188_contig_1_3926480.png
	PA200	5.0.0	contig_1	6294447	No	T	C	1	5.0.0/PA200_contig_1_6294447.png								PA188	120	contig_1	3926487	Yes	CA	C	6	Subsample/120/PA188_contig_1_3926487.png
	PA200	5.0.0	contig_1	6475801	No	A	AA	1	5.0.0/PA200_contig_1_6475801.png								PA188	120	contig_1	3926495	Yes	A	G	6	Subsample/120/PA188_contig_1_3926495.png
	PA200	5.0.0	contig_1	6615285	No	C	G	1	5.0.0/PA200_contig_1_6615285.png								PA188	120	contig_1	3926498	Yes	A	C	6	Subsample/120/PA188_contig_1_3926498.png
	PA222	5.0.0	contig_1	2050094	Yes	C	G	3	5.0.0/PA222_contig_1_2050094.png								PA188	120	contig_1	3926504	Yes	G	GC	6	Subsample/120/PA188_contig_1_3926504.png
	PA222	5.0.0	contig_1	6056390	No	TT	T	1	5.0.0/PA222_contig_1_6056390.png								PA188	120	contig_1	3926509	Yes	A	C	6	Subsample/120/PA188_contig_1_3926509.png
	PA222	5.0.0	contig_1	6566613	No	A	AA	1	5.0.0/PA222_contig_1_6566613.png								PA188	120	contig_1	3926542	Yes	T	C	6	Subsample/120/PA188_contig_1_3926542.png
	PA223	5.0.0	contig_1	921588	No	C	T	1	5.0.0/PA223_contig_1_921588.png								PA188	120	contig_1	3926546	Yes	C	G	6	Subsample/120/PA188_contig_1_3926546.png
	PA223	5.0.0	contig_1	956915	No	AC	A	1	5.0.0/PA223_contig_1_956915.png								PA188	120	contig_1	3926947	Yes	T	G	6	Subsample/120/PA188_contig_1_3926947.png
	PA223	5.0.0	contig_1	956925	No	AC	A	1	5.0.0/PA223_contig_1_956925.png								PA188	120	contig_1	3926951	Yes	A	C	6	Subsample/120/PA188_contig_1_3926951.png
	PA223	5.0.0	contig_1	956930	No	AC	A	1	5.0.0/PA223_contig_1_956930.png								PA188	120	contig_1	3926963	Yes	AT	A	6	Subsample/120/PA188_contig_1_3926963.png
	PA223	5.0.0	contig_1	957817	No	CA	C	1	5.0.0/PA223_contig_1_957817.png								PA188	120	contig_1	3926972	Yes	TG	A	6	Subsample/120/PA188_contig_1_3926972.png
	PA223	5.0.0	contig_1	957831	No	CG	C	1	5.0.0/PA223_contig_1_957831.png								PA188	120	contig_1	3927102	Yes	T	A	6	Subsample/120/PA188_contig_1_3927102.png
	PA223	5.0.0	contig_1	957842	No	TC	T	1	5.0.0/PA223_contig_1_957842.png								PA188	120	contig_1	3927106	Yes	T	C	6	Subsample/120/PA188_contig_1_3927106.png
	PA223	5.0.0	contig_1	957871	No	GG	G	1	5.0.0/PA223_contig_1_957871.png								PA188	120	contig_1	3927120	Yes	C	G	6	Subsample/120/PA188_contig_1_3927120.png
	PA223	5.0.0	contig_1	957924	No	CC	C	1	5.0.0/PA223_contig_1_957924.png								PA188	120	contig_1	3927126	Yes	G	C	6	Subsample/120/PA188_contig_1_3927126.png
	PA223	5.0.0	contig_1	957947	No	AG	A	1	5.0.0/PA223_contig_1_957947.png								PA188	120	contig_1	3927128	Yes	C	A	6	Subsample/120/PA188_contig_1_3927128.png
	PA223	5.0.0	contig_1	1882610	No	C	CG	1	5.0.0/PA223_contig_1_1882610.png								PA188	120	contig_1	3927132	Yes	A	G	6	Subsample/120/PA188_contig_1_3927132.png
	PA223	5.0.0	contig_1	4324421	No	CT	C	1	5.0.0/PA223_contig_1_4324421.png								PA188	120	contig_1	3927662	Yes	G	C	6	Subsample/120/PA188_contig_1_3927662.png
	PA223	5.0.0	contig_1	4324427	No	AT	A	1	5.0.0/PA223_contig_1_4324427.png								PA188	120	contig_1	3927664	Yes	A	C	6	Subsample/120/PA188_contig_1_3927664.png
	PA223	5.0.0	contig_1	4523053	No	G	GG	1	5.0.0/PA223_contig_1_4523053.png								PA188	120	contig_1	3927705	Yes	T	A	6	Subsample/120/PA188_contig_1_3927705.png
	PA223	5.0.0	contig_1	6597450	No	A	AA	1	5.0.0/PA223_contig_1_6597450.png								PA188	120	contig_1	3927708	Yes	G	A	6	Subsample/120/PA188_contig_1_3927708.png
	PA228_1	5.0.0	contig_1	1950340	Yes	C	G	3	5.0.0/PA228_1_contig_1_1950340.png								PA188	120	contig_1	3927710	Yes	T	G	6	Subsample/120/PA188_contig_1_3927710.png
	PA228_1	5.0.0	contig_1	5631336	No	T	TT	1	5.0.0/PA228_1_contig_1_5631336.png								PA188	120	contig_1	3927944	Yes	A	C	6	Subsample/120/PA188_contig_1_3927944.png
	PA228_1	5.0.0	contig_1	6148807	Yes	A	AA	3	5.0.0/PA228_1_contig_1_6148807.png								PA188	120	contig_1	3927961	Yes	T	A	6	Subsample/120/PA188_contig_1_3927961.png
	PA228_2	5.0.0	contig_1	5051671	No	TT	T	1	5.0.0/PA228_2_contig_1_5051671.png								PA188	120	contig_1	3927966	Yes	T	A	6	Subsample/120/PA188_contig_1_3927966.png
	PA228_2	5.0.0	contig_1	6151640	No	A	AA	1	5.0.0/PA228_2_contig_1_6151640.png								PA188	120	contig_1	3927980	Yes	A	G	6	Subsample/120/PA188_contig_1_3927980.png
	PA075	uncorrected_dorado_standard	contig_1_0	241874	No	G	GG	1	uncorrected_dorado_standard/PA075_contig_1_0_241874.png								PA188	120	contig_1	3927992	Yes	TT	T	6	Subsample/120/PA188_contig_1_3927992.png
	PA075	uncorrected_dorado_standard	contig_1_0	546834	No	C	T	1	uncorrected_dorado_standard/PA075_contig_1_0_546834.png								PA188	120	contig_1	3928146	Yes	TAG	CCA	6	Subsample/120/PA188_contig_1_3928146.png
	PA075	uncorrected_dorado_standard	contig_1_0	707923	No	G	T	1	uncorrected_dorado_standard/PA075_contig_1_0_707923.png								PA188	120	contig_1	3928153	Yes	T	C	6	Subsample/120/PA188_contig_1_3928153.png
	PA075	uncorrected_dorado_standard	contig_1_0	1630879	No	C	T	1	uncorrected_dorado_standard/PA075_contig_1_0_1630879.png								PA188	120	contig_1	3928198	Yes	C	G	6	Subsample/120/PA188_contig_1_3928198.png
	PA075	uncorrected_dorado_standard	contig_1_0	1995050	Yes	C	G	3	uncorrected_dorado_standard/PA075_contig_1_0_1995050.png								PA188	120	contig_1	3928208	Yes	A	G	6	Subsample/120/PA188_contig_1_3928208.png
	PA075	uncorrected_dorado_standard	contig_1_0	2046501	No	C	T	1	uncorrected_dorado_standard/PA075_contig_1_0_2046501.png								PA188	120	contig_1	3928214	Yes	AA	T	6	Subsample/120/PA188_contig_1_3928214.png
	PA075	uncorrected_dorado_standard	contig_1_0	2889679	No	T	C	1	uncorrected_dorado_standard/PA075_contig_1_0_2889679.png								PA188	120	contig_1	3928224	Yes	A	G	6	Subsample/120/PA188_contig_1_3928224.png
	PA075	uncorrected_dorado_standard	contig_1_0	3131810	No	C	T	1	uncorrected_dorado_standard/PA075_contig_1_0_3131810.png								PA188	120	contig_1	3928232	Yes	T	TC	6	Subsample/120/PA188_contig_1_3928232.png
	PA075	uncorrected_dorado_standard	contig_1_0	4077153	No	C	T	1	uncorrected_dorado_standard/PA075_contig_1_0_4077153.png								PA188	120	contig_1	3928239	Yes	TA	CG	6	Subsample/120/PA188_contig_1_3928239.png
	PA075	uncorrected_dorado_standard	contig_1_0	4423948	No	G	T	1	uncorrected_dorado_standard/PA075_contig_1_0_4423948.png								PA188	120	contig_1	3928246	Yes	T	G	6	Subsample/120/PA188_contig_1_3928246.png
	PA075	uncorrected_dorado_standard	contig_1_0	5446064	No	C	T	1	uncorrected_dorado_standard/PA075_contig_1_0_5446064.png								PA188	120	contig_1	3928275	Yes	AT	GG	6	Subsample/120/PA188_contig_1_3928275.png
	PA075	uncorrected_dorado_standard	contig_1_0	5506832	No	G	T	1	uncorrected_dorado_standard/PA075_contig_1_0_5506832.png								PA188	120	contig_1	3928325	Yes	A	C	6	Subsample/120/PA188_contig_1_3928325.png
	PA075	uncorrected_dorado_standard	contig_1_0	5513855	No	G	T	1	uncorrected_dorado_standard/PA075_contig_1_0_5513855.png								PA188	120	contig_1	3928350	Yes	T	A	6	Subsample/120/PA188_contig_1_3928350.png
	PA075	uncorrected_dorado_standard	contig_1_0	5711681	No	G	T	1	uncorrected_dorado_standard/PA075_contig_1_0_5711681.png								PA188	120	contig_1	3928352	Yes	A	G	6	Subsample/120/PA188_contig_1_3928352.png
	PA075	uncorrected_dorado_standard	contig_1_0	5965627	No	C	CC	1	uncorrected_dorado_standard/PA075_contig_1_0_5965627.png								PA188	120	contig_1	3928363	Yes	TG	CT	6	Subsample/120/PA188_contig_1_3928363.png
	PA075	uncorrected_dorado_standard	contig_1_0	6522836	No	C	T	1	uncorrected_dorado_standard/PA075_contig_1_0_6522836.png								PA188	120	contig_1	3928914	Yes	T	C	6	Subsample/120/PA188_contig_1_3928914.png
	PA099	uncorrected_dorado_standard	contig_1_0	1	Yes	ATGCCCTTCGTCTATCTCGGCCTGACCCGCGACGCCGGAACCTCGAAAAAGACCGGCAACGCATACGACATCGCGGTCGTGCACTTCGCCGTCGATGCCACGCAATCGACCCGCCCCGATCGCAAGTTTGCTCTCGGCCTGGAACCTCAAAACCTGCCGATCGCGCCGGAAGCGGTGAGCCAGTTCCAACGCGTTGAACCGCTGTCGTCGGTGAACTTCGAGTTCGAGCCGGACCCTCGGAACATGCAACGCAACCGTATTCGTGGCGTTAAGCCGGTACCGAAAGCGGGTGCTCAGGCGGCGTCGTAATTCGGGCTAATTATTAAGAATCAGGGGTGATAGAAAATGGAAGCGGCAATGCAACTTTTAAGTTCGGTCACTTTTGAAAGTCTCACGGCG…	A	2	uncorrected_dorado_standard/PA099_contig_1_0_1.png								PA188	120	contig_1	3928958	Yes	C	T	6	Subsample/120/PA188_contig_1_3928958.png
	PA099	uncorrected_dorado_standard	contig_1_1	1	Yes	GGCAAGCCGGTTAAGAAAAGAAGTGACGCCCCTTCAGGGGCCGTGGCGGGCGTTTATTACACTAGACCGCCACAAAATGTTGGCGGTGTTTATCTTGATCTTAAGTATGGGTTAACTCGTCAACAGGCTTGCGAATATGAGGTTACTCAGAGTGGCAACTGTGTAATTAGAATTAATGGCATTGTGGGTTCTTCTATTATTTACGCCAATAGTTGTGACCCTGGCGTGTGGTTTAATGTTTCAACTGGCAAGTGCGATAGTTTTGTGGAAGCCTGGCGAGCATATAGAGTCGTTGACTGATCCGGATTATGACGATATTACGGATTCGCTGTCTGGTGTGGTTGATCCGAATTGGCTTAAAGATTTGCTAACGGCGACGTGCGAAGGGTCTTTGAATCC…	G	2	uncorrected_dorado_standard/PA099_contig_1_1_1.png								PA188	120	contig_1	3929096	Yes	T	C	6	Subsample/120/PA188_contig_1_3929096.png
	PA099	uncorrected_dorado_standard	contig_1_2	1	Yes	AAATAGCGCCGCCCGCTTTTTGGATCCCCCAGCCCCTTGGGAGTCCCGGCAGGTCAAAGGGCCGCTAGGGTCTCCGGCTCGTCGGATCAGCTTCACCGATCCGGCGAACGGAAGCACGGGCGAAGCGAGCACTCGTGAACTCCCCGGAAACAGCTCTCCGCAAGGAGGGAGGGGAAGAATCATTTCCCCTGCCTCGCGAGCCCTCGGCGGCAAGAGCGGGTTGTAGGGCAGCGCCCTACGATCTTGCTCCGCGTCCAGGGTGCAACCCTGGCCGTCGGAGACATGCTTTTGACTGTGCTGAATTCGCGTGATGCGTCACGGGAATGACGCTGGAGGGGCGGGGGTGCTGTAACACCCCCAATTTGGTATCGACTTCGACCCTCTGCGGGGTGCTCTAGC…	A	2	uncorrected_dorado_standard/PA099_contig_1_2_1.png								PA188	120	contig_1	3929929	Yes	C	T	6	Subsample/120/PA188_contig_1_3929929.png
	PA099	uncorrected_dorado_standard	contig_2_0	494582	No	G	T	1	uncorrected_dorado_standard/PA099_contig_2_0_494582.png								PA188	120	contig_1	3929942	Yes	C	A	6	Subsample/120/PA188_contig_1_3929942.png
	PA099	uncorrected_dorado_standard	contig_2_0	1146548	No	G	C	1	uncorrected_dorado_standard/PA099_contig_2_0_1146548.png								PA188	120	contig_1	3930180	Yes	A	C	6	Subsample/120/PA188_contig_1_3930180.png
	PA099	uncorrected_dorado_standard	contig_2_0	1368044	No	G	T	1	uncorrected_dorado_standard/PA099_contig_2_0_1368044.png								PA188	120	contig_1	3930193	Yes	A	G	6	Subsample/120/PA188_contig_1_3930193.png
	PA099	uncorrected_dorado_standard	contig_2_0	3748248	No	T	C	1	uncorrected_dorado_standard/PA099_contig_2_0_3748248.png								PA188	120	contig_1	3930196	Yes	A	C	6	Subsample/120/PA188_contig_1_3930196.png
	PA099	uncorrected_dorado_standard	contig_2_0	4575284	No	G	T	1	uncorrected_dorado_standard/PA099_contig_2_0_4575284.png								PA188	120	contig_1	3930201	Yes	C	CA	6	Subsample/120/PA188_contig_1_3930201.png
	PA099	uncorrected_dorado_standard	contig_2_0	6229258	No	G	C	1	uncorrected_dorado_standard/PA099_contig_2_0_6229258.png								PA188	120	contig_1	3930219	Yes	G	C	6	Subsample/120/PA188_contig_1_3930219.png
	PA196	uncorrected_dorado_standard	contig_1_0	240916	No	C	T	1	uncorrected_dorado_standard/PA196_contig_1_0_240916.png								PA188	120	contig_1	3930222	Yes	G	A	6	Subsample/120/PA188_contig_1_3930222.png
	PA196	uncorrected_dorado_standard	contig_1_0	916267	No	G	T	1	uncorrected_dorado_standard/PA196_contig_1_0_916267.png								PA188	120	contig_1	3930225	Yes	T	G	6	Subsample/120/PA188_contig_1_3930225.png
	PA196	uncorrected_dorado_standard	contig_1_0	1487622	No	G	T	1	uncorrected_dorado_standard/PA196_contig_1_0_1487622.png								PA188	120	contig_1	3930227	Yes	T	C	6	Subsample/120/PA188_contig_1_3930227.png
	PA196	uncorrected_dorado_standard	contig_1_0	1779174	No	C	T	1	uncorrected_dorado_standard/PA196_contig_1_0_1779174.png								PA188	120	contig_1	3930230	Yes	T	A	6	Subsample/120/PA188_contig_1_3930230.png
	PA196	uncorrected_dorado_standard	contig_1_0	1978420	Yes	C	G	3	uncorrected_dorado_standard/PA196_contig_1_0_1978420.png								PA188	120	contig_1	3930245	Yes	T	G	6	Subsample/120/PA188_contig_1_3930245.png
	PA196	uncorrected_dorado_standard	contig_1_0	4748007	Yes	CC	C	3	uncorrected_dorado_standard/PA196_contig_1_0_4748007.png								PA188	120	contig_1	3930263	Yes	T	C	6	Subsample/120/PA188_contig_1_3930263.png
	PA200	uncorrected_dorado_standard	contig_1_0	147383	No	A	G	1	uncorrected_dorado_standard/PA200_contig_1_0_147383.png								PA188	120	contig_1	3930265	Yes	T	G	6	Subsample/120/PA188_contig_1_3930265.png
	PA200	uncorrected_dorado_standard	contig_1_0	325056	No	G	C	1	uncorrected_dorado_standard/PA200_contig_1_0_325056.png								PA188	120	contig_1	3930268	Yes	A	G	6	Subsample/120/PA188_contig_1_3930268.png
	PA200	uncorrected_dorado_standard	contig_1_0	366757	No	TC	T	1	uncorrected_dorado_standard/PA200_contig_1_0_366757.png								PA188	120	contig_1	3930286	Yes	C	T	6	Subsample/120/PA188_contig_1_3930286.png
	PA200	uncorrected_dorado_standard	contig_1_0	508771	No	G	T	1	uncorrected_dorado_standard/PA200_contig_1_0_508771.png								PA188	120	contig_1	3930340	Yes	G	C	6	Subsample/120/PA188_contig_1_3930340.png
	PA200	uncorrected_dorado_standard	contig_1_0	845429	No	G	C	1	uncorrected_dorado_standard/PA200_contig_1_0_845429.png								PA188	120	contig_1	3930352	Yes	T	C	6	Subsample/120/PA188_contig_1_3930352.png
	PA200	uncorrected_dorado_standard	contig_1_0	1025596	No	G	C	1	uncorrected_dorado_standard/PA200_contig_1_0_1025596.png								PA188	120	contig_1	3930839	Yes	A	G	6	Subsample/120/PA188_contig_1_3930839.png
	PA200	uncorrected_dorado_standard	contig_1_0	1097010	No	G	C	1	uncorrected_dorado_standard/PA200_contig_1_0_1097010.png								PA188	120	contig_1	3930844	Yes	A	C	6	Subsample/120/PA188_contig_1_3930844.png
	PA200	uncorrected_dorado_standard	contig_1_0	1461057	No	G	C	1	uncorrected_dorado_standard/PA200_contig_1_0_1461057.png								PA188	120	contig_1	3930846	Yes	T	A	6	Subsample/120/PA188_contig_1_3930846.png
	PA200	uncorrected_dorado_standard	contig_1_0	2109586	No	T	C	1	uncorrected_dorado_standard/PA200_contig_1_0_2109586.png								PA188	120	contig_1	3930853	Yes	A	G	6	Subsample/120/PA188_contig_1_3930853.png
	PA200	uncorrected_dorado_standard	contig_1_0	2236344	No	G	C	1	uncorrected_dorado_standard/PA200_contig_1_0_2236344.png								PA188	120	contig_1	3930873	Yes	T	G	6	Subsample/120/PA188_contig_1_3930873.png
	PA200	uncorrected_dorado_standard	contig_1_0	2455289	No	G	C	1	uncorrected_dorado_standard/PA200_contig_1_0_2455289.png								PA188	120	contig_1	3930884	Yes	G	T	6	Subsample/120/PA188_contig_1_3930884.png
	PA200	uncorrected_dorado_standard	contig_1_0	2553524	No	T	C	1	uncorrected_dorado_standard/PA200_contig_1_0_2553524.png								PA188	120	contig_1	3930893	Yes	G	C	6	Subsample/120/PA188_contig_1_3930893.png
	PA200	uncorrected_dorado_standard	contig_1_0	2685538	No	G	C	1	uncorrected_dorado_standard/PA200_contig_1_0_2685538.png								PA188	120	contig_1	3931424	Yes	G	C	6	Subsample/120/PA188_contig_1_3931424.png
	PA200	uncorrected_dorado_standard	contig_1_0	3285471	No	G	C	1	uncorrected_dorado_standard/PA200_contig_1_0_3285471.png								PA188	120	contig_1	3931433	Yes	A	G	6	Subsample/120/PA188_contig_1_3931433.png
	PA200	uncorrected_dorado_standard	contig_1_0	3512804	No	G	C	1	uncorrected_dorado_standard/PA200_contig_1_0_3512804.png								PA188	120	contig_1	3931437	Yes	A	C	6	Subsample/120/PA188_contig_1_3931437.png
	PA200	uncorrected_dorado_standard	contig_1_0	3944547	No	AA	A	1	uncorrected_dorado_standard/PA200_contig_1_0_3944547.png								PA188	120	contig_1	3931460	Yes	T	C	6	Subsample/120/PA188_contig_1_3931460.png
	PA200	uncorrected_dorado_standard	contig_1_0	3987362	No	T	C	1	uncorrected_dorado_standard/PA200_contig_1_0_3987362.png								PA188	120	contig_1	3931472	Yes	T	C	6	Subsample/120/PA188_contig_1_3931472.png
	PA200	uncorrected_dorado_standard	contig_1_0	4247423	No	T	C	1	uncorrected_dorado_standard/PA200_contig_1_0_4247423.png								PA188	120	contig_1	3931491	Yes	T	C	6	Subsample/120/PA188_contig_1_3931491.png
	PA200	uncorrected_dorado_standard	contig_1_0	4337271	No	G	C	1	uncorrected_dorado_standard/PA200_contig_1_0_4337271.png								PA188	120	contig_1	3931495	Yes	CAT	GCG	6	Subsample/120/PA188_contig_1_3931495.png
	PA200	uncorrected_dorado_standard	contig_1_0	4460573	No	G	C	1	uncorrected_dorado_standard/PA200_contig_1_0_4460573.png								PA188	120	contig_1	3931535	Yes	C	G	6	Subsample/120/PA188_contig_1_3931535.png
	PA200	uncorrected_dorado_standard	contig_1_0	4764593	No	G	C	1	uncorrected_dorado_standard/PA200_contig_1_0_4764593.png								PA188	120	contig_1	3931543	Yes	T	G	6	Subsample/120/PA188_contig_1_3931543.png
	PA200	uncorrected_dorado_standard	contig_1_0	5231316	No	T	TC	1	uncorrected_dorado_standard/PA200_contig_1_0_5231316.png								PA188	120	contig_1	3931545	Yes	T	A	6	Subsample/120/PA188_contig_1_3931545.png
	PA200	uncorrected_dorado_standard	contig_1_0	5427399	No	G	C	1	uncorrected_dorado_standard/PA200_contig_1_0_5427399.png								PA188	120	contig_1	3931575	Yes	T	G	6	Subsample/120/PA188_contig_1_3931575.png
	PA200	uncorrected_dorado_standard	contig_1_0	5505907	No	G	C	1	uncorrected_dorado_standard/PA200_contig_1_0_5505907.png								PA188	120	contig_1	3931596	Yes	C	G	6	Subsample/120/PA188_contig_1_3931596.png
	PA200	uncorrected_dorado_standard	contig_1_0	5528831	No	G	C	1	uncorrected_dorado_standard/PA200_contig_1_0_5528831.png								PA188	120	contig_1	3931822	Yes	G	A	6	Subsample/120/PA188_contig_1_3931822.png
	PA200	uncorrected_dorado_standard	contig_1_0	5730046	No	G	C	1	uncorrected_dorado_standard/PA200_contig_1_0_5730046.png								PA188	120	contig_1	4370485	No	A	G	1	Subsample/120/PA188_contig_1_4370485.png
	PA200	uncorrected_dorado_standard	contig_1_0	6068539	No	G	GA	1	uncorrected_dorado_standard/PA200_contig_1_0_6068539.png								PA188	120	contig_1	4373877	No	CGC	C	1	Subsample/120/PA188_contig_1_4373877.png
	PA200	uncorrected_dorado_standard	contig_1_0	6193044	No	G	C	1	uncorrected_dorado_standard/PA200_contig_1_0_6193044.png								PA188	120	contig_1	4479830	No	T	C	1	Subsample/120/PA188_contig_1_4479830.png
	PA200	uncorrected_dorado_standard	contig_1_0	6294447	No	TC	CT	1	uncorrected_dorado_standard/PA200_contig_1_0_6294447.png								PA188	120	contig_1	4699249	No	T	C	1	Subsample/120/PA188_contig_1_4699249.png
	PA200	uncorrected_dorado_standard	contig_1_0	6400731	No	G	T	1	uncorrected_dorado_standard/PA200_contig_1_0_6400731.png								PA188	120	contig_1	5265678	No	CGGC	C	1	Subsample/120/PA188_contig_1_5265678.png
	PA200	uncorrected_dorado_standard	contig_1_0	6797414	No	G	C	1	uncorrected_dorado_standard/PA200_contig_1_0_6797414.png								PA188	120	contig_1	5278789	No	A	G	1	Subsample/120/PA188_contig_1_5278789.png
	PA222	uncorrected_dorado_standard	contig_1_0	2050094	Yes	C	G	3	uncorrected_dorado_standard/PA222_contig_1_0_2050094.png								PA188	120	contig_1	5305201	No	GG	G	1	Subsample/120/PA188_contig_1_5305201.png
	PA222	uncorrected_dorado_standard	contig_1_0	3741797	No	C	T	1	uncorrected_dorado_standard/PA222_contig_1_0_3741797.png								PA188	120	contig_1	6132006	No	A	G	1	Subsample/120/PA188_contig_1_6132006.png
	PA222	uncorrected_dorado_standard	contig_1_0	4562231	No	C	T	1	uncorrected_dorado_standard/PA222_contig_1_0_4562231.png								PA188	120	contig_1	6359577	No	T	G	1	Subsample/120/PA188_contig_1_6359577.png
	PA222	uncorrected_dorado_standard	contig_1_0	5396762	No	C	T	1	uncorrected_dorado_standard/PA222_contig_1_0_5396762.png								PA188	120	contig_1	6369087	No	T	C	1	Subsample/120/PA188_contig_1_6369087.png
	PA223	uncorrected_dorado_standard	contig_1_0	921588	No	C	T	1	uncorrected_dorado_standard/PA223_contig_1_0_921588.png								PA188	120	contig_1	6569819	No	GG	G	1	Subsample/120/PA188_contig_1_6569819.png
	PA228_1	uncorrected_dorado_standard	contig_1_0	216797	No	T	C	1	uncorrected_dorado_standard/PA228_1_contig_1_0_216797.png								PA222	120	contig_1	188869	Yes	C	G	3	Subsample/120/PA222_contig_1_188869.png
	PA228_1	uncorrected_dorado_standard	contig_1_0	313126	No	T	C	1	uncorrected_dorado_standard/PA228_1_contig_1_0_313126.png								PA228_1	120	contig_1	6174097	Yes	C	G	3	Subsample/120/PA228_1_contig_1_6174097.png
	PA228_1	uncorrected_dorado_standard	contig_1_0	1821902	No	T	C	1	uncorrected_dorado_standard/PA228_1_contig_1_0_1821902.png								PA068	100	contig_1	76543	No	A	G	1	Subsample/100/PA068_contig_1_76543.png
	PA228_1	uncorrected_dorado_standard	contig_1_0	1888532	No	T	C	1	uncorrected_dorado_standard/PA228_1_contig_1_0_1888532.png								PA068	100	contig_1	93965	No	A	G	1	Subsample/100/PA068_contig_1_93965.png
	PA228_1	uncorrected_dorado_standard	contig_1_0	1950340	Yes	C	G	3	uncorrected_dorado_standard/PA228_1_contig_1_0_1950340.png								PA068	100	contig_1	401132	No	CG	C	1	Subsample/100/PA068_contig_1_401132.png
	PA228_1	uncorrected_dorado_standard	contig_1_0	2351720	No	T	C	1	uncorrected_dorado_standard/PA228_1_contig_1_0_2351720.png								PA068	100	contig_1	629325	No	A	G	1	Subsample/100/PA068_contig_1_629325.png
	PA228_1	uncorrected_dorado_standard	contig_1_0	2374866	No	T	C	1	uncorrected_dorado_standard/PA228_1_contig_1_0_2374866.png								PA068	100	contig_2	26604	No	T	C	1	Subsample/100/PA068_contig_2_26604.png
	PA228_1	uncorrected_dorado_standard	contig_1_0	2460926	No	T	C	1	uncorrected_dorado_standard/PA228_1_contig_1_0_2460926.png								PA068	100	contig_2	120368	No	A	G	1	Subsample/100/PA068_contig_2_120368.png
	PA228_1	uncorrected_dorado_standard	contig_1_0	3027925	No	T	C	1	uncorrected_dorado_standard/PA228_1_contig_1_0_3027925.png								PA068	100	contig_2	152948	No	A	G	1	Subsample/100/PA068_contig_2_152948.png
	PA228_1	uncorrected_dorado_standard	contig_1_0	3924639	No	T	C	1	uncorrected_dorado_standard/PA228_1_contig_1_0_3924639.png								PA068	100	contig_2	154562	No	A	G	1	Subsample/100/PA068_contig_2_154562.png
	PA228_1	uncorrected_dorado_standard	contig_1_0	3936205	No	T	C	1	uncorrected_dorado_standard/PA228_1_contig_1_0_3936205.png								PA068	100	contig_2	159047	No	A	G	1	Subsample/100/PA068_contig_2_159047.png
	PA228_1	uncorrected_dorado_standard	contig_1_0	4177265	No	G	C	1	uncorrected_dorado_standard/PA228_1_contig_1_0_4177265.png								PA068	100	contig_2	183548	No	A	G	1	Subsample/100/PA068_contig_2_183548.png
	PA228_1	uncorrected_dorado_standard	contig_1_0	4405749	No	G	T	1	uncorrected_dorado_standard/PA228_1_contig_1_0_4405749.png								PA068	100	contig_2	364249	No	A	G	1	Subsample/100/PA068_contig_2_364249.png
	PA228_1	uncorrected_dorado_standard	contig_1_0	4849978	No	T	C	1	uncorrected_dorado_standard/PA228_1_contig_1_0_4849978.png								PA068	100	contig_2	508770	No	CGGC	C	1	Subsample/100/PA068_contig_2_508770.png
	PA228_1	uncorrected_dorado_standard	contig_1_0	5771264	No	T	C	1	uncorrected_dorado_standard/PA228_1_contig_1_0_5771264.png								PA068	100	contig_2	611424	No	A	C	1	Subsample/100/PA068_contig_2_611424.png
	PA228_1	uncorrected_dorado_standard	contig_1_0	5868845	No	T	C	1	uncorrected_dorado_standard/PA228_1_contig_1_0_5868845.png								PA068	100	contig_2	673652	No	CGCC	C	1	Subsample/100/PA068_contig_2_673652.png
	PA228_1	uncorrected_dorado_standard	contig_1_0	5964510	No	G	C	1	uncorrected_dorado_standard/PA228_1_contig_1_0_5964510.png								PA068	100	contig_2	676751	No	CG	C	1	Subsample/100/PA068_contig_2_676751.png
	PA228_1	uncorrected_dorado_standard	contig_1_0	6148806	No	A	AAAA	1	uncorrected_dorado_standard/PA228_1_contig_1_0_6148806.png								PA068	100	contig_2	694216	No	A	G	1	Subsample/100/PA068_contig_2_694216.png
	PA228_1	uncorrected_dorado_standard	contig_1_0	6154510	No	T	C	1	uncorrected_dorado_standard/PA228_1_contig_1_0_6154510.png								PA068	100	contig_2	777407	No	T	C	1	Subsample/100/PA068_contig_2_777407.png
	PA228_2	uncorrected_dorado_standard	contig_1_0	35969	No	T	C	1	uncorrected_dorado_standard/PA228_2_contig_1_0_35969.png								PA068	100	contig_2	1016627	No	A	G	1	Subsample/100/PA068_contig_2_1016627.png
	PA228_2	uncorrected_dorado_standard	contig_1_0	607209	No	T	C	1	uncorrected_dorado_standard/PA228_2_contig_1_0_607209.png								PA068	100	contig_2	1268023	No	CGC	C	1	Subsample/100/PA068_contig_2_1268023.png
	PA228_2	uncorrected_dorado_standard	contig_1_0	793133	No	T	C	1	uncorrected_dorado_standard/PA228_2_contig_1_0_793133.png								PA068	100	contig_2	1364429	No	CGC	C	1	Subsample/100/PA068_contig_2_1364429.png
	PA228_2	uncorrected_dorado_standard	contig_1_0	1493000	No	T	C	1	uncorrected_dorado_standard/PA228_2_contig_1_0_1493000.png								PA068	100	contig_2	1632044	No	A	G	1	Subsample/100/PA068_contig_2_1632044.png
	PA228_2	uncorrected_dorado_standard	contig_1_0	1888533	No	T	C	1	uncorrected_dorado_standard/PA228_2_contig_1_0_1888533.png								PA068	100	contig_2	1778022	No	GC	G	1	Subsample/100/PA068_contig_2_1778022.png
	PA228_2	uncorrected_dorado_standard	contig_1_0	1888875	No	T	C	1	uncorrected_dorado_standard/PA228_2_contig_1_0_1888875.png								PA068	100	contig_2	2039164	No	A	G	1	Subsample/100/PA068_contig_2_2039164.png
	PA228_2	uncorrected_dorado_standard	contig_1_0	2203234	No	T	C	1	uncorrected_dorado_standard/PA228_2_contig_1_0_2203234.png								PA068	100	contig_2	2052766	No	A	G	1	Subsample/100/PA068_contig_2_2052766.png
	PA228_2	uncorrected_dorado_standard	contig_1_0	2725666	No	T	C	1	uncorrected_dorado_standard/PA228_2_contig_1_0_2725666.png								PA068	100	contig_2	2103416	No	A	G	1	Subsample/100/PA068_contig_2_2103416.png
	PA228_2	uncorrected_dorado_standard	contig_1_0	3883223	No	T	C	1	uncorrected_dorado_standard/PA228_2_contig_1_0_3883223.png								PA068	100	contig_2	2160044	No	CC	C	1	Subsample/100/PA068_contig_2_2160044.png
	PA228_2	uncorrected_dorado_standard	contig_1_0	4423334	No	T	C	1	uncorrected_dorado_standard/PA228_2_contig_1_0_4423334.png								PA068	100	contig_2	2495643	No	A	G	1	Subsample/100/PA068_contig_2_2495643.png
	PA228_2	uncorrected_dorado_standard	contig_1_0	4646052	No	T	C	1	uncorrected_dorado_standard/PA228_2_contig_1_0_4646052.png								PA068	100	contig_2	2576096	No	A	G	1	Subsample/100/PA068_contig_2_2576096.png
	PA228_2	uncorrected_dorado_standard	contig_1_0	4849980	No	T	C	1	uncorrected_dorado_standard/PA228_2_contig_1_0_4849980.png								PA068	100	contig_2	2644430	No	A	G	1	Subsample/100/PA068_contig_2_2644430.png
	PA228_2	uncorrected_dorado_standard	contig_1_0	5183736	No	T	C	1	uncorrected_dorado_standard/PA228_2_contig_1_0_5183736.png								PA068	100	contig_2	2733642	No	GG	G	1	Subsample/100/PA068_contig_2_2733642.png
	PA228_2	uncorrected_dorado_standard	contig_1_0	5774095	No	T	C	1	uncorrected_dorado_standard/PA228_2_contig_1_0_5774095.png								PA068	100	contig_2	2764020	No	A	G	1	Subsample/100/PA068_contig_2_2764020.png
	PA228_2	uncorrected_dorado_standard	contig_1_0	6151639	No	A	AA	1	uncorrected_dorado_standard/PA228_2_contig_1_0_6151639.png								PA068	100	contig_2	2887318	No	A	G	1	Subsample/100/PA068_contig_2_2887318.png
	PA068	HERRO_dorado_bacteria	contig_1	90086	No	CGC	C	1	HERRO_dorado_bacteria/PA068_contig_1_90086.png								PA068	100	contig_2	2914479	No	T	C	1	Subsample/100/PA068_contig_2_2914479.png
	PA068	HERRO_dorado_bacteria	contig_1	186492	No	CGC	C	1	HERRO_dorado_bacteria/PA068_contig_1_186492.png								PA068	100	contig_2	2928973	No	T	C	1	Subsample/100/PA068_contig_2_2928973.png
	PA068	HERRO_dorado_bacteria	contig_1	441012	No	A	G	1	HERRO_dorado_bacteria/PA068_contig_1_441012.png								PA068	100	contig_2	3055552	No	A	G	1	Subsample/100/PA068_contig_2_3055552.png
	PA068	HERRO_dorado_bacteria	contig_1	454107	No	A	G	1	HERRO_dorado_bacteria/PA068_contig_1_454107.png								PA068	100	contig_2	3069608	Yes	C	G	3	Subsample/100/PA068_contig_2_3069608.png
	PA068	HERRO_dorado_bacteria	contig_1	600085	No	GAC	G	1	HERRO_dorado_bacteria/PA068_contig_1_600085.png								PA068	100	contig_2	3115306	No	A	G	1	Subsample/100/PA068_contig_2_3115306.png
	PA068	HERRO_dorado_bacteria	contig_1	861228	No	A	G	1	HERRO_dorado_bacteria/PA068_contig_1_861228.png								PA068	100	contig_2	3166003	No	A	G	1	Subsample/100/PA068_contig_2_3166003.png
	PA068	HERRO_dorado_bacteria	contig_1	874830	No	A	G	1	HERRO_dorado_bacteria/PA068_contig_1_874830.png								PA068	100	contig_2	3252838	No	CGC	C	1	Subsample/100/PA068_contig_2_3252838.png
	PA068	HERRO_dorado_bacteria	contig_1	925480	No	A	G	1	HERRO_dorado_bacteria/PA068_contig_1_925480.png								PA068	100	contig_2	3285917	No	A	G	1	Subsample/100/PA068_contig_2_3285917.png
	PA068	HERRO_dorado_bacteria	contig_1	1263267	No	GG	G	1	HERRO_dorado_bacteria/PA068_contig_1_1263267.png								PA068	100	contig_2	3539361	No	GG	G	1	Subsample/100/PA068_contig_2_3539361.png
	PA068	HERRO_dorado_bacteria	contig_1	1398160	No	A	G	1	HERRO_dorado_bacteria/PA068_contig_1_1398160.png								PA068	100	contig_2	3643938	No	A	G	1	Subsample/100/PA068_contig_2_3643938.png
	PA068	HERRO_dorado_bacteria	contig_1	1466494	No	A	G	1	HERRO_dorado_bacteria/PA068_contig_1_1466494.png								PA068	100	contig_2	3665383	No	A	G	1	Subsample/100/PA068_contig_2_3665383.png
	PA068	HERRO_dorado_bacteria	contig_1	1555706	No	GG	G	1	HERRO_dorado_bacteria/PA068_contig_1_1555706.png								PA068	100	contig_2	3865996	No	A	G	1	Subsample/100/PA068_contig_2_3865996.png
	PA068	HERRO_dorado_bacteria	contig_1	1736543	No	T	C	1	HERRO_dorado_bacteria/PA068_contig_1_1736543.png								PA068	100	contig_2	3923361	No	A	G	1	Subsample/100/PA068_contig_2_3923361.png
	PA068	HERRO_dorado_bacteria	contig_1	1751037	No	T	C	1	HERRO_dorado_bacteria/PA068_contig_1_1751037.png								PA068	100	contig_2	3937311	No	A	G	1	Subsample/100/PA068_contig_2_3937311.png
	PA068	HERRO_dorado_bacteria	contig_1	1877616	No	A	G	1	HERRO_dorado_bacteria/PA068_contig_1_1877616.png								PA068	100	contig_2	4320534	No	T	C	1	Subsample/100/PA068_contig_2_4320534.png
	PA068	HERRO_dorado_bacteria	contig_1	1891672	Yes	C	G	3	HERRO_dorado_bacteria/PA068_contig_1_1891672.png								PA068	100	contig_2	4532126	No	A	G	1	Subsample/100/PA068_contig_2_4532126.png
	PA068	HERRO_dorado_bacteria	contig_1	1937370	No	A	G	1	HERRO_dorado_bacteria/PA068_contig_1_1937370.png								PA068	100	contig_2	4534121	No	GA	G	1	Subsample/100/PA068_contig_2_4534121.png
	PA068	HERRO_dorado_bacteria	contig_1	1988067	No	A	G	1	HERRO_dorado_bacteria/PA068_contig_1_1988067.png								PA068	100	contig_2	4651367	No	T	C	1	Subsample/100/PA068_contig_2_4651367.png
	PA068	HERRO_dorado_bacteria	contig_1	2074901	No	GG	G	1	HERRO_dorado_bacteria/PA068_contig_1_2074901.png								PA068	100	contig_2	4750802	No	T	C	1	Subsample/100/PA068_contig_2_4750802.png
	PA068	HERRO_dorado_bacteria	contig_1	2107980	No	A	G	1	HERRO_dorado_bacteria/PA068_contig_1_2107980.png								PA068	100	contig_2	4886203	No	GG	G	1	Subsample/100/PA068_contig_2_4886203.png
	PA068	HERRO_dorado_bacteria	contig_1	2253649	No	T	C	1	HERRO_dorado_bacteria/PA068_contig_1_2253649.png								PA068	100	contig_2	5088478	No	T	C	1	Subsample/100/PA068_contig_2_5088478.png
	PA068	HERRO_dorado_bacteria	contig_1	2323011	No	GG	G	1	HERRO_dorado_bacteria/PA068_contig_1_2323011.png								PA068	100	contig_2	5328234	No	A	G	1	Subsample/100/PA068_contig_2_5328234.png
	PA068	HERRO_dorado_bacteria	contig_1	2466001	No	A	G	1	HERRO_dorado_bacteria/PA068_contig_1_2466001.png								PA068	100	contig_2	5413745	No	A	G	1	Subsample/100/PA068_contig_2_5413745.png
	PA068	HERRO_dorado_bacteria	contig_1	2487446	No	A	G	1	HERRO_dorado_bacteria/PA068_contig_1_2487446.png								PA068	100	contig_2	5432553	No	A	G	1	Subsample/100/PA068_contig_2_5432553.png
	PA068	HERRO_dorado_bacteria	contig_1	2688059	No	A	G	1	HERRO_dorado_bacteria/PA068_contig_1_2688059.png								PA068	100	contig_2	5471756	No	A	G	1	Subsample/100/PA068_contig_2_5471756.png
	PA068	HERRO_dorado_bacteria	contig_1	2759374	No	A	G	1	HERRO_dorado_bacteria/PA068_contig_1_2759374.png								PA068	100	contig_2	5515643	No	A	G	1	Subsample/100/PA068_contig_2_5515643.png
	PA068	HERRO_dorado_bacteria	contig_1	3142597	No	T	C	1	HERRO_dorado_bacteria/PA068_contig_1_3142597.png								PA068	100	contig_2	5526744	No	A	G	1	Subsample/100/PA068_contig_2_5526744.png
	PA068	HERRO_dorado_bacteria	contig_1	3254791	No	A	G	1	HERRO_dorado_bacteria/PA068_contig_1_3254791.png								PA068	100	contig_3	104652	No	A	G	1	Subsample/100/PA068_contig_3_104652.png
	PA068	HERRO_dorado_bacteria	contig_1	3354189	No	A	G	1	HERRO_dorado_bacteria/PA068_contig_1_3354189.png								PA075	100	contig_1	2038538	Yes	C	G	3	Subsample/100/PA075_contig_1_2038538.png
	PA068	HERRO_dorado_bacteria	contig_1	3356184	No	A	G	1	HERRO_dorado_bacteria/PA068_contig_1_3356184.png								PA099	100	contig_1	5459560	Yes	C	G	3	Subsample/100/PA099_contig_1_5459560.png
	PA068	HERRO_dorado_bacteria	contig_1	3893621	No	A	G	1	HERRO_dorado_bacteria/PA068_contig_1_3893621.png								PA188	100	contig_1	208886	Yes	C	G	3	Subsample/100/PA188_contig_1_208886.png
	PA068	HERRO_dorado_bacteria	contig_1	4150295	No	A	G	1	HERRO_dorado_bacteria/PA068_contig_1_4150295.png								PA188	100	contig_1	319778	No	A	G	1	Subsample/100/PA188_contig_1_319778.png
	PA068	HERRO_dorado_bacteria	contig_1	4235806	No	A	G	1	HERRO_dorado_bacteria/PA068_contig_1_4235806.png								PA188	100	contig_1	428290	No	A	G	1	Subsample/100/PA188_contig_1_428290.png
	PA068	HERRO_dorado_bacteria	contig_1	4293817	No	A	G	1	HERRO_dorado_bacteria/PA068_contig_1_4293817.png								PA188	100	contig_1	690504	No	CGC	C	1	Subsample/100/PA188_contig_1_690504.png
	PA068	HERRO_dorado_bacteria	contig_1	4348805	No	A	G	1	HERRO_dorado_bacteria/PA068_contig_1_4348805.png								PA188	100	contig_1	804320	No	A	G	1	Subsample/100/PA188_contig_1_804320.png
	PA068	HERRO_dorado_bacteria	contig_1	4444135	Yes	GG	G	6	HERRO_dorado_bacteria/PA068_contig_1_4444135.png								PA188	100	contig_1	807379	No	A	G	1	Subsample/100/PA188_contig_1_807379.png
	PA068	HERRO_dorado_bacteria	contig_1	4444141	Yes	T	G	6	HERRO_dorado_bacteria/PA068_contig_1_4444141.png								PA188	100	contig_1	951201	No	T	C	1	Subsample/100/PA188_contig_1_951201.png
	PA068	HERRO_dorado_bacteria	contig_1	4486524	No	T	C	1	HERRO_dorado_bacteria/PA068_contig_1_4486524.png								PA188	100	contig_1	1424111	No	A	G	1	Subsample/100/PA188_contig_1_1424111.png
	PA068	HERRO_dorado_bacteria	contig_1	4564491	No	A	G	1	HERRO_dorado_bacteria/PA068_contig_1_4564491.png								PA188	100	contig_1	1541920	Yes	C	A	6	Subsample/100/PA188_contig_1_1541920.png
	PA068	HERRO_dorado_bacteria	contig_1	4586321	No	A	G	1	HERRO_dorado_bacteria/PA068_contig_1_4586321.png								PA188	100	contig_1	1543051	Yes	C	CT	6	Subsample/100/PA188_contig_1_1543051.png
	PA068	HERRO_dorado_bacteria	contig_1	4597071	No	A	G	1	HERRO_dorado_bacteria/PA068_contig_1_4597071.png								PA188	100	contig_1	1543053	Yes	G	GC	6	Subsample/100/PA188_contig_1_1543053.png
	PA068	HERRO_dorado_bacteria	contig_1	4603170	No	A	G	1	HERRO_dorado_bacteria/PA068_contig_1_4603170.png								PA188	100	contig_1	1543058	Yes	C	CTTG	6	Subsample/100/PA188_contig_1_1543058.png
	PA068	HERRO_dorado_bacteria	contig_1	4808372	No	A	G	1	HERRO_dorado_bacteria/PA068_contig_1_4808372.png								PA188	100	contig_1	1543062	Yes	G	GA	6	Subsample/100/PA188_contig_1_1543062.png
	PA068	HERRO_dorado_bacteria	contig_1	4939113	No	A	G	1	HERRO_dorado_bacteria/PA068_contig_1_4939113.png								PA188	100	contig_1	1543120	Yes	T	G	6	Subsample/100/PA188_contig_1_1543120.png
	PA068	HERRO_dorado_bacteria	contig_1	5117772	No	CGCC	C	1	HERRO_dorado_bacteria/PA068_contig_1_5117772.png								PA188	100	contig_1	1543123	Yes	T	TG	6	Subsample/100/PA188_contig_1_1543123.png
	PA068	HERRO_dorado_bacteria	contig_1	5138335	No	A	G	1	HERRO_dorado_bacteria/PA068_contig_1_5138335.png								PA188	100	contig_1	1543126	Yes	G	GG	6	Subsample/100/PA188_contig_1_1543126.png
	PA068	HERRO_dorado_bacteria	contig_1	5221526	No	T	C	1	HERRO_dorado_bacteria/PA068_contig_1_5221526.png								PA188	100	contig_1	1543128	Yes	T	G	6	Subsample/100/PA188_contig_1_1543128.png
	PA068	HERRO_dorado_bacteria	contig_2	78991	No	CGC	C	1	HERRO_dorado_bacteria/PA068_contig_2_78991.png								PA188	100	contig_1	1543134	Yes	T	G	6	Subsample/100/PA188_contig_1_1543134.png
	PA068	HERRO_dorado_bacteria	contig_2	419494	Yes	GG	G	3	HERRO_dorado_bacteria/PA068_contig_2_419494.png								PA188	100	contig_1	1543136	Yes	C	A	6	Subsample/100/PA188_contig_1_1543136.png
	PA068	HERRO_dorado_bacteria	contig_3	45046	No	A	G	1	HERRO_dorado_bacteria/PA068_contig_3_45046.png								PA188	100	contig_1	1543138	Yes	T	A	6	Subsample/100/PA188_contig_1_1543138.png
	PA068	HERRO	contig_1	90087	No	CGCC	C	1	HERRO/PA068_contig_1_90087.png								PA188	100	contig_1	1543143	Yes	T	TC	6	Subsample/100/PA188_contig_1_1543143.png
	PA068	HERRO	contig_1	186494	No	CGCC	C	1	HERRO/PA068_contig_1_186494.png								PA188	100	contig_1	1543145	Yes	T	G	6	Subsample/100/PA188_contig_1_1543145.png
	PA068	HERRO	contig_1	204216	No	T	C	1	HERRO/PA068_contig_1_204216.png								PA188	100	contig_1	1543454	Yes	G	GG	6	Subsample/100/PA188_contig_1_1543454.png
	PA068	HERRO	contig_1	600087	No	GAC	G	1	HERRO/PA068_contig_1_600087.png								PA188	100	contig_1	1543463	Yes	T	TC	6	Subsample/100/PA188_contig_1_1543463.png
	PA068	HERRO	contig_1	757472	No	T	C	1	HERRO/PA068_contig_1_757472.png								PA188	100	contig_1	1543471	Yes	T	G	6	Subsample/100/PA188_contig_1_1543471.png
	PA068	HERRO	contig_1	861230	No	A	G	1	HERRO/PA068_contig_1_861230.png								PA188	100	contig_1	1543476	Yes	A	AC	6	Subsample/100/PA188_contig_1_1543476.png
	PA068	HERRO	contig_1	925482	No	A	G	1	HERRO/PA068_contig_1_925482.png								PA188	100	contig_1	1543493	Yes	A	G	6	Subsample/100/PA188_contig_1_1543493.png
	PA068	HERRO	contig_1	1263270	No	CGC	C	1	HERRO/PA068_contig_1_1263270.png								PA188	100	contig_1	1543497	Yes	ATA	A	6	Subsample/100/PA188_contig_1_1543497.png
	PA068	HERRO	contig_1	1555711	No	CGCC	C	1	HERRO/PA068_contig_1_1555711.png								PA188	100	contig_1	1543512	Yes	C	G	6	Subsample/100/PA188_contig_1_1543512.png
	PA068	HERRO	contig_1	1736548	No	T	C	1	HERRO/PA068_contig_1_1736548.png								PA188	100	contig_1	1543516	Yes	CA	GG	6	Subsample/100/PA188_contig_1_1543516.png
	PA068	HERRO	contig_1	1891677	Yes	C	G	3	HERRO/PA068_contig_1_1891677.png								PA188	100	contig_1	1543534	Yes	C	CT	6	Subsample/100/PA188_contig_1_1543534.png
	PA068	HERRO	contig_1	1929630	No	T	C	1	HERRO/PA068_contig_1_1929630.png								PA188	100	contig_1	1543536	Yes	C	G	6	Subsample/100/PA188_contig_1_1543536.png
	PA068	HERRO	contig_1	1937375	No	A	G	1	HERRO/PA068_contig_1_1937375.png								PA188	100	contig_1	1543541	Yes	CA	C	6	Subsample/100/PA188_contig_1_1543541.png
	PA068	HERRO	contig_1	1964352	No	GT	G	1	HERRO/PA068_contig_1_1964352.png								PA188	100	contig_1	1543549	Yes	A	G	6	Subsample/100/PA188_contig_1_1543549.png
	PA068	HERRO	contig_1	1988073	No	A	G	1	HERRO/PA068_contig_1_1988073.png								PA188	100	contig_1	1543552	Yes	A	C	6	Subsample/100/PA188_contig_1_1543552.png
	PA068	HERRO	contig_1	2074908	No	CGC	C	1	HERRO/PA068_contig_1_2074908.png								PA188	100	contig_1	1543558	Yes	G	GC	6	Subsample/100/PA188_contig_1_1543558.png
	PA068	HERRO	contig_1	2107987	No	A	G	1	HERRO/PA068_contig_1_2107987.png								PA188	100	contig_1	1543563	Yes	A	C	6	Subsample/100/PA188_contig_1_1543563.png
	PA068	HERRO	contig_1	2253656	No	T	C	1	HERRO/PA068_contig_1_2253656.png								PA188	100	contig_1	1543596	Yes	T	C	6	Subsample/100/PA188_contig_1_1543596.png
	PA068	HERRO	contig_1	2323019	No	CGGC	C	1	HERRO/PA068_contig_1_2323019.png								PA188	100	contig_1	1543600	Yes	C	G	6	Subsample/100/PA188_contig_1_1543600.png
	PA068	HERRO	contig_1	2374208	No	T	C	1	HERRO/PA068_contig_1_2374208.png								PA188	100	contig_1	1543647	Yes	T	TGG	6	Subsample/100/PA188_contig_1_1543647.png
	PA068	HERRO	contig_1	2375821	No	CG	C	1	HERRO/PA068_contig_1_2375821.png								PA188	100	contig_1	1543652	Yes	C	CAT	6	Subsample/100/PA188_contig_1_1543652.png
	PA068	HERRO	contig_1	2437153	No	T	C	1	HERRO/PA068_contig_1_2437153.png								PA188	100	contig_1	1543677	Yes	G	GT	6	Subsample/100/PA188_contig_1_1543677.png
	PA068	HERRO	contig_1	2466011	No	A	G	1	HERRO/PA068_contig_1_2466011.png								PA188	100	contig_1	1543689	Yes	G	GG	6	Subsample/100/PA188_contig_1_1543689.png
	PA068	HERRO	contig_1	2487456	No	A	G	1	HERRO/PA068_contig_1_2487456.png								PA188	100	contig_1	1543690	Yes	C	CAG	6	Subsample/100/PA188_contig_1_1543690.png
	PA068	HERRO	contig_1	2878246	No	GG	G	1	HERRO/PA068_contig_1_2878246.png								PA188	100	contig_1	1543755	Yes	T	TT	6	Subsample/100/PA188_contig_1_1543755.png
	PA068	HERRO	contig_1	3142608	No	T	C	1	HERRO/PA068_contig_1_3142608.png								PA188	100	contig_1	1543765	Yes	G	GA	6	Subsample/100/PA188_contig_1_1543765.png
	PA068	HERRO	contig_1	3356195	No	A	G	1	HERRO/PA068_contig_1_3356195.png								PA188	100	contig_1	1543769	Yes	C	CG	6	Subsample/100/PA188_contig_1_1543769.png
	PA068	HERRO	contig_1	3572875	No	T	C	1	HERRO/PA068_contig_1_3572875.png								PA188	100	contig_1	1543854	Yes	C	CAG	6	Subsample/100/PA188_contig_1_1543854.png
	PA068	HERRO	contig_1	3708277	No	CG	C	1	HERRO/PA068_contig_1_3708277.png								PA188	100	contig_1	1543962	Yes	C	CA	6	Subsample/100/PA188_contig_1_1543962.png
	PA068	HERRO	contig_1	4136749	No	T	C	1	HERRO/PA068_contig_1_4136749.png								PA188	100	contig_1	1543991	Yes	A	C	6	Subsample/100/PA188_contig_1_1543991.png
	PA068	HERRO	contig_1	4266445	No	CGC	C	1	HERRO/PA068_contig_1_4266445.png								PA188	100	contig_1	1543993	Yes	G	A	6	Subsample/100/PA188_contig_1_1543993.png
	PA068	HERRO	contig_1	4293831	No	A	G	1	HERRO/PA068_contig_1_4293831.png								PA188	100	contig_1	1544003	Yes	AT	A	6	Subsample/100/PA188_contig_1_1544003.png
	PA068	HERRO	contig_1	4441710	No	T	C	1	HERRO/PA068_contig_1_4441710.png								PA188	100	contig_1	1544012	Yes	TG	A	6	Subsample/100/PA188_contig_1_1544012.png
	PA068	HERRO	contig_1	4486537	No	T	C	1	HERRO/PA068_contig_1_4486537.png								PA188	100	contig_1	1544142	Yes	T	A	6	Subsample/100/PA188_contig_1_1544142.png
	PA068	HERRO	contig_1	4586334	No	A	G	1	HERRO/PA068_contig_1_4586334.png								PA188	100	contig_1	1544146	Yes	T	C	6	Subsample/100/PA188_contig_1_1544146.png
	PA068	HERRO	contig_1	4611567	No	T	C	1	HERRO/PA068_contig_1_4611567.png								PA188	100	contig_1	1544160	Yes	C	G	6	Subsample/100/PA188_contig_1_1544160.png
	PA068	HERRO	contig_1	4621032	No	T	C	1	HERRO/PA068_contig_1_4621032.png								PA188	100	contig_1	1544166	Yes	G	C	6	Subsample/100/PA188_contig_1_1544166.png
	PA068	HERRO	contig_1	4808385	No	A	G	1	HERRO/PA068_contig_1_4808385.png								PA188	100	contig_1	1544168	Yes	C	A	6	Subsample/100/PA188_contig_1_1544168.png
	PA068	HERRO	contig_1	4858156	No	T	C	1	HERRO/PA068_contig_1_4858156.png								PA188	100	contig_1	1544172	Yes	A	G	6	Subsample/100/PA188_contig_1_1544172.png
	PA068	HERRO	contig_1	4939126	No	A	G	1	HERRO/PA068_contig_1_4939126.png								PA188	100	contig_1	1544216	Yes	G	GG	6	Subsample/100/PA188_contig_1_1544216.png
	PA068	HERRO	contig_1	5117785	No	CGCC	C	1	HERRO/PA068_contig_1_5117785.png								PA188	100	contig_1	1544227	Yes	G	GT	6	Subsample/100/PA188_contig_1_1544227.png
	PA068	HERRO	contig_1	5467191	No	T	C	1	HERRO/PA068_contig_1_5467191.png								PA188	100	contig_1	1544228	Yes	G	GA	6	Subsample/100/PA188_contig_1_1544228.png
	PA068	HERRO	contig_2	78991	No	CGC	C	1	HERRO/PA068_contig_2_78991.png								PA188	100	contig_1	1544237	Yes	G	GGG	6	Subsample/100/PA188_contig_1_1544237.png
	PA068	HERRO	contig_2	184695	No	CGC	C	1	HERRO/PA068_contig_2_184695.png								PA188	100	contig_1	1544640	Yes	T	TAT	6	Subsample/100/PA188_contig_1_1544640.png
	PA068	HERRO	contig_2	262930	No	T	C	1	HERRO/PA068_contig_2_262930.png								PA188	100	contig_1	1544642	Yes	G	GA	6	Subsample/100/PA188_contig_1_1544642.png
	PA068	HERRO	contig_2	419496	No	GG	G	1	HERRO/PA068_contig_2_419496.png								PA188	100	contig_1	1544720	Yes	T	G	6	Subsample/100/PA188_contig_1_1544720.png
	PA068	HERRO	contig_2	536707	No	T	C	1	HERRO/PA068_contig_2_536707.png								PA188	100	contig_1	1544723	Yes	G	C	6	Subsample/100/PA188_contig_1_1544723.png
	PA068	HERRO	contig_3	45046	No	A	G	1	HERRO/PA068_contig_3_45046.png								PA188	100	contig_1	1544737	Yes	T	A	6	Subsample/100/PA188_contig_1_1544737.png
	PA068	5.0.0	contig_1	65117	No	A	G	1	5.0.0/PA068_contig_1_65117.png								PA188	100	contig_1	1544742	Yes	T	G	6	Subsample/100/PA188_contig_1_1544742.png
	PA068	5.0.0	contig_1	78991	No	CGT	C	1	5.0.0/PA068_contig_1_78991.png								PA188	100	contig_1	1544819	Yes	G	GG	6	Subsample/100/PA188_contig_1_1544819.png
	PA068	5.0.0	contig_1	112236	No	T	C	1	5.0.0/PA068_contig_1_112236.png								PA188	100	contig_1	1544863	Yes	G	GG	6	Subsample/100/PA188_contig_1_1544863.png
	PA068	5.0.0	contig_1	112238	No	TC	T	1	5.0.0/PA068_contig_1_112238.png								PA188	100	contig_1	1544996	Yes	T	A	6	Subsample/100/PA188_contig_1_1544996.png
	PA068	5.0.0	contig_1	184697	No	CC	C	1	5.0.0/PA068_contig_1_184697.png								PA188	100	contig_1	1545010	Yes	A	G	6	Subsample/100/PA188_contig_1_1545010.png
	PA068	5.0.0	contig_1	262930	No	T	C	1	5.0.0/PA068_contig_1_262930.png								PA188	100	contig_1	1545015	Yes	AA	A	6	Subsample/100/PA188_contig_1_1545015.png
	PA068	5.0.0	contig_1	307187	No	A	G	1	5.0.0/PA068_contig_1_307187.png								PA188	100	contig_1	1545023	Yes	TT	T	6	Subsample/100/PA188_contig_1_1545023.png
	PA068	5.0.0	contig_1	371966	No	A	G	1	5.0.0/PA068_contig_1_371966.png								PA188	100	contig_1	1545177	Yes	TAG	CCA	6	Subsample/100/PA188_contig_1_1545177.png
	PA068	5.0.0	contig_1	536699	No	C	T	1	5.0.0/PA068_contig_1_536699.png								PA188	100	contig_1	1545184	Yes	T	C	6	Subsample/100/PA188_contig_1_1545184.png
	PA068	5.0.0	contig_1	536706	No	T	C	1	5.0.0/PA068_contig_1_536706.png								PA188	100	contig_1	1545229	Yes	C	G	6	Subsample/100/PA188_contig_1_1545229.png
	PA068	5.0.0	contig_2	90086	No	CGC	C	1	5.0.0/PA068_contig_2_90086.png								PA188	100	contig_1	1545239	Yes	A	G	6	Subsample/100/PA188_contig_1_1545239.png
	PA068	5.0.0	contig_2	249791	No	T	C	1	5.0.0/PA068_contig_2_249791.png								PA188	100	contig_1	1545244	Yes	GA	G	6	Subsample/100/PA188_contig_1_1545244.png
	PA068	5.0.0	contig_2	671484	No	TC	T	1	5.0.0/PA068_contig_2_671484.png								PA188	100	contig_1	1545255	Yes	A	G	6	Subsample/100/PA188_contig_1_1545255.png
	PA068	5.0.0	contig_2	757467	No	T	C	1	5.0.0/PA068_contig_2_757467.png								PA188	100	contig_1	1545263	Yes	T	TC	6	Subsample/100/PA188_contig_1_1545263.png
	PA068	5.0.0	contig_2	861225	No	A	G	1	5.0.0/PA068_contig_2_861225.png								PA188	100	contig_1	1545270	Yes	TA	CG	6	Subsample/100/PA188_contig_1_1545270.png
	PA068	5.0.0	contig_2	925477	No	A	G	1	5.0.0/PA068_contig_2_925477.png								PA188	100	contig_1	1545274	Yes	C	G	6	Subsample/100/PA188_contig_1_1545274.png
	PA068	5.0.0	contig_2	964359	No	T	C	1	5.0.0/PA068_contig_2_964359.png								PA188	100	contig_1	1545277	Yes	T	G	6	Subsample/100/PA188_contig_1_1545277.png
	PA068	5.0.0	contig_2	982105	No	CC	C	1	5.0.0/PA068_contig_2_982105.png								PA188	100	contig_1	1545306	Yes	AT	GG	6	Subsample/100/PA188_contig_1_1545306.png
	PA068	5.0.0	contig_2	1245258	No	G	A	1	5.0.0/PA068_contig_2_1245258.png								PA188	100	contig_1	1545356	Yes	A	C	6	Subsample/100/PA188_contig_1_1545356.png
	PA068	5.0.0	contig_2	1335551	No	A	G	1	5.0.0/PA068_contig_2_1335551.png								PA188	100	contig_1	1545381	Yes	T	A	6	Subsample/100/PA188_contig_1_1545381.png
	PA068	5.0.0	contig_2	1398157	No	A	G	1	5.0.0/PA068_contig_2_1398157.png								PA188	100	contig_1	1545383	Yes	A	G	6	Subsample/100/PA188_contig_1_1545383.png
	PA068	5.0.0	contig_2	1422632	No	A	G	1	5.0.0/PA068_contig_2_1422632.png								PA188	100	contig_1	1545394	Yes	TG	CT	6	Subsample/100/PA188_contig_1_1545394.png
	PA068	5.0.0	contig_2	1422635	No	A	G	1	5.0.0/PA068_contig_2_1422635.png								PA188	100	contig_1	1545619	Yes	G	GA	6	Subsample/100/PA188_contig_1_1545619.png
	PA068	5.0.0	contig_2	1555703	No	GG	G	1	5.0.0/PA068_contig_2_1555703.png								PA188	100	contig_1	1545637	Yes	G	GA	6	Subsample/100/PA188_contig_1_1545637.png
	PA068	5.0.0	contig_2	1565121	No	T	C	1	5.0.0/PA068_contig_2_1565121.png								PA188	100	contig_1	1545680	Yes	G	GA	6	Subsample/100/PA188_contig_1_1545680.png
	PA068	5.0.0	contig_2	1709379	No	A	G	1	5.0.0/PA068_contig_2_1709379.png								PA188	100	contig_1	1545712	Yes	G	GA	6	Subsample/100/PA188_contig_1_1545712.png
	PA068	5.0.0	contig_2	1736540	No	T	C	1	5.0.0/PA068_contig_2_1736540.png								PA188	100	contig_1	1545940	Yes	A	G	6	Subsample/100/PA188_contig_1_1545940.png
	PA068	5.0.0	contig_2	1751034	No	T	C	1	5.0.0/PA068_contig_2_1751034.png								PA188	100	contig_1	1545985	Yes	C	T	6	Subsample/100/PA188_contig_1_1545985.png
	PA068	5.0.0	contig_2	1860833	No	T	C	1	5.0.0/PA068_contig_2_1860833.png								PA188	100	contig_1	1546019	Yes	G	GG	6	Subsample/100/PA188_contig_1_1546019.png
	PA068	5.0.0	contig_2	1874824	No	T	C	1	5.0.0/PA068_contig_2_1874824.png								PA188	100	contig_1	1546020	Yes	C	CGA	6	Subsample/100/PA188_contig_1_1546020.png
	PA068	5.0.0	contig_2	1891669	Yes	C	G	3	5.0.0/PA068_contig_2_1891669.png								PA188	100	contig_1	1546120	Yes	T	C	6	Subsample/100/PA188_contig_1_1546120.png
	PA068	5.0.0	contig_2	1929622	No	T	C	1	5.0.0/PA068_contig_2_1929622.png								PA188	100	contig_1	1546563	Yes	G	GT	6	Subsample/100/PA188_contig_1_1546563.png
	PA068	5.0.0	contig_2	2020435	No	A	G	1	5.0.0/PA068_contig_2_2020435.png								PA188	100	contig_1	1546651	Yes	C	CC	6	Subsample/100/PA188_contig_1_1546651.png
	PA068	5.0.0	contig_2	2086276	No	T	C	1	5.0.0/PA068_contig_2_2086276.png								PA188	100	contig_1	1546668	Yes	C	CA	6	Subsample/100/PA188_contig_1_1546668.png
	PA068	5.0.0	contig_2	2107976	No	A	G	1	5.0.0/PA068_contig_2_2107976.png								PA188	100	contig_1	1546796	Yes	A	ACT	6	Subsample/100/PA188_contig_1_1546796.png
	PA068	5.0.0	contig_2	2253645	No	T	C	1	5.0.0/PA068_contig_2_2253645.png								PA188	100	contig_1	1546798	Yes	C	CT	6	Subsample/100/PA188_contig_1_1546798.png
	PA068	5.0.0	contig_2	2323007	No	A	G	1	5.0.0/PA068_contig_2_2323007.png								PA188	100	contig_1	1546947	Yes	C	T	6	Subsample/100/PA188_contig_1_1546947.png
	PA068	5.0.0	contig_2	2330181	No	T	C	1	5.0.0/PA068_contig_2_2330181.png								PA188	100	contig_1	1546960	Yes	C	A	6	Subsample/100/PA188_contig_1_1546960.png
	PA068	5.0.0	contig_2	2374194	No	T	C	1	5.0.0/PA068_contig_2_2374194.png								PA188	100	contig_1	1547198	Yes	A	C	6	Subsample/100/PA188_contig_1_1547198.png
	PA068	5.0.0	contig_2	2375810	No	A	G	1	5.0.0/PA068_contig_2_2375810.png								PA188	100	contig_1	1547211	Yes	A	G	6	Subsample/100/PA188_contig_1_1547211.png
	PA068	5.0.0	contig_2	2375811	No	CG	C	1	5.0.0/PA068_contig_2_2375811.png								PA188	100	contig_1	1547214	Yes	A	C	6	Subsample/100/PA188_contig_1_1547214.png
	PA068	5.0.0	contig_2	2437139	No	T	C	1	5.0.0/PA068_contig_2_2437139.png								PA188	100	contig_1	1547238	Yes	G	C	6	Subsample/100/PA188_contig_1_1547238.png
	PA068	5.0.0	contig_2	2450307	No	T	C	1	5.0.0/PA068_contig_2_2450307.png								PA188	100	contig_1	1547241	Yes	G	A	6	Subsample/100/PA188_contig_1_1547241.png
	PA068	5.0.0	contig_2	2465997	No	A	G	1	5.0.0/PA068_contig_2_2465997.png								PA188	100	contig_1	1547244	Yes	T	G	6	Subsample/100/PA188_contig_1_1547244.png
	PA068	5.0.0	contig_2	2636455	No	GA	G	1	5.0.0/PA068_contig_2_2636455.png								PA188	100	contig_1	1547246	Yes	T	C	6	Subsample/100/PA188_contig_1_1547246.png
	PA068	5.0.0	contig_2	2759371	No	A	G	1	5.0.0/PA068_contig_2_2759371.png								PA188	100	contig_1	1547249	Yes	T	A	6	Subsample/100/PA188_contig_1_1547249.png
	PA068	5.0.0	contig_2	2961863	No	GT	G	1	5.0.0/PA068_contig_2_2961863.png								PA188	100	contig_1	1547264	Yes	T	G	6	Subsample/100/PA188_contig_1_1547264.png
	PA068	5.0.0	contig_2	3142595	No	T	C	1	5.0.0/PA068_contig_2_3142595.png								PA188	100	contig_1	1547276	Yes	C	G	6	Subsample/100/PA188_contig_1_1547276.png
	PA068	5.0.0	contig_2	3356182	No	GA	G	1	5.0.0/PA068_contig_2_3356182.png								PA188	100	contig_1	1547282	Yes	T	C	6	Subsample/100/PA188_contig_1_1547282.png
	PA068	5.0.0	contig_2	3383202	No	CGT	C	1	5.0.0/PA068_contig_2_3383202.png								PA188	100	contig_1	1547284	Yes	T	G	6	Subsample/100/PA188_contig_1_1547284.png
	PA068	5.0.0	contig_2	3572865	No	T	C	1	5.0.0/PA068_contig_2_3572865.png								PA188	100	contig_1	1547287	Yes	A	G	6	Subsample/100/PA188_contig_1_1547287.png
	PA068	5.0.0	contig_2	4024742	No	T	C	1	5.0.0/PA068_contig_2_4024742.png								PA188	100	contig_1	1547305	Yes	C	T	6	Subsample/100/PA188_contig_1_1547305.png
	PA068	5.0.0	contig_2	4136738	No	T	C	1	5.0.0/PA068_contig_2_4136738.png								PA188	100	contig_1	1547359	Yes	G	C	6	Subsample/100/PA188_contig_1_1547359.png
	PA068	5.0.0	contig_2	4293818	No	A	G	1	5.0.0/PA068_contig_2_4293818.png								PA188	100	contig_1	1547371	Yes	T	C	6	Subsample/100/PA188_contig_1_1547371.png
	PA068	5.0.0	contig_2	4337705	No	A	G	1	5.0.0/PA068_contig_2_4337705.png								PA188	100	contig_1	1547487	Yes	G	GG	6	Subsample/100/PA188_contig_1_1547487.png
	PA068	5.0.0	contig_2	4379886	No	T	C	1	5.0.0/PA068_contig_2_4379886.png								PA188	100	contig_1	1547595	Yes	A	AT	6	Subsample/100/PA188_contig_1_1547595.png
	PA068	5.0.0	contig_2	4441697	No	T	C	1	5.0.0/PA068_contig_2_4441697.png								PA188	100	contig_1	1547598	Yes	G	GG	6	Subsample/100/PA188_contig_1_1547598.png
	PA068	5.0.0	contig_2	4486525	No	T	C	1	5.0.0/PA068_contig_2_4486525.png								PA188	100	contig_1	1547609	Yes	C	CAT	6	Subsample/100/PA188_contig_1_1547609.png
	PA068	5.0.0	contig_2	4571389	No	A	G	1	5.0.0/PA068_contig_2_4571389.png								PA188	100	contig_1	1547664	Yes	G	GG	6	Subsample/100/PA188_contig_1_1547664.png
	PA068	5.0.0	contig_2	4586322	No	A	G	1	5.0.0/PA068_contig_2_4586322.png								PA188	100	contig_1	1547667	Yes	T	TG	6	Subsample/100/PA188_contig_1_1547667.png
	PA068	5.0.0	contig_2	4597072	No	A	G	1	5.0.0/PA068_contig_2_4597072.png								PA188	100	contig_1	1547669	Yes	A	AGGGTAAT	6	Subsample/100/PA188_contig_1_1547669.png
	PA068	5.0.0	contig_2	4603171	No	A	G	1	5.0.0/PA068_contig_2_4603171.png								PA188	100	contig_1	1547671	Yes	G	GTA	6	Subsample/100/PA188_contig_1_1547671.png
	PA068	5.0.0	contig_2	4611555	No	T	C	1	5.0.0/PA068_contig_2_4611555.png								PA188	100	contig_1	1547702	Yes	A	AT	6	Subsample/100/PA188_contig_1_1547702.png
	PA068	5.0.0	contig_2	4621020	No	T	C	1	5.0.0/PA068_contig_2_4621020.png								PA188	100	contig_1	1547782	Yes	A	AA	6	Subsample/100/PA188_contig_1_1547782.png
	PA068	5.0.0	contig_2	4721061	No	T	C	1	5.0.0/PA068_contig_2_4721061.png								PA188	100	contig_1	1547825	Yes	C	CCC	6	Subsample/100/PA188_contig_1_1547825.png
	PA068	5.0.0	contig_2	4808373	No	A	G	1	5.0.0/PA068_contig_2_4808373.png								PA188	100	contig_1	1547838	Yes	A	G	6	Subsample/100/PA188_contig_1_1547838.png
	PA068	5.0.0	contig_2	4858144	No	T	C	1	5.0.0/PA068_contig_2_4858144.png								PA188	100	contig_1	1547843	Yes	A	C	6	Subsample/100/PA188_contig_1_1547843.png
	PA068	5.0.0	contig_2	4863609	No	T	C	1	5.0.0/PA068_contig_2_4863609.png								PA188	100	contig_1	1547845	Yes	T	A	6	Subsample/100/PA188_contig_1_1547845.png
	PA068	5.0.0	contig_2	4888119	No	T	C	1	5.0.0/PA068_contig_2_4888119.png								PA188	100	contig_1	1547852	Yes	A	G	6	Subsample/100/PA188_contig_1_1547852.png
	PA068	5.0.0	contig_2	5027020	No	T	C	1	5.0.0/PA068_contig_2_5027020.png								PA188	100	contig_1	1547856	Yes	T	TC	6	Subsample/100/PA188_contig_1_1547856.png
	PA068	5.0.0	contig_2	5120871	No	TC	T	1	5.0.0/PA068_contig_2_5120871.png								PA188	100	contig_1	1547871	Yes	T	G	6	Subsample/100/PA188_contig_1_1547871.png
	PA068	5.0.0	contig_2	5137034	No	A	AA	1	5.0.0/PA068_contig_2_5137034.png								PA188	100	contig_1	1547882	Yes	G	T	6	Subsample/100/PA188_contig_1_1547882.png
	PA068	5.0.0	contig_2	5138333	No	A	G	1	5.0.0/PA068_contig_2_5138333.png								PA188	100	contig_1	1547891	Yes	G	C	6	Subsample/100/PA188_contig_1_1547891.png
	PA068	5.0.0	contig_2	5178471	No	A	G	1	5.0.0/PA068_contig_2_5178471.png								PA188	100	contig_1	1547913	Yes	G	A	6	Subsample/100/PA188_contig_1_1547913.png
	PA068	5.0.0	contig_2	5343706	No	A	G	1	5.0.0/PA068_contig_2_5343706.png								PA188	100	contig_1	1547962	Yes	G	GA	6	Subsample/100/PA188_contig_1_1547962.png
	PA068	5.0.0	contig_2	5460744	No	A	G	1	5.0.0/PA068_contig_2_5460744.png								PA188	100	contig_1	1547987	Yes	A	AA	6	Subsample/100/PA188_contig_1_1547987.png
	PA068	5.0.0	contig_2	5467176	No	T	C	1	5.0.0/PA068_contig_2_5467176.png								PA188	100	contig_1	1548131	Yes	G	GT	6	Subsample/100/PA188_contig_1_1548131.png
	PA068	5.0.0	contig_3	45046	No	A	G	1	5.0.0/PA068_contig_3_45046.png								PA188	100	contig_1	1548398	Yes	T	A	6	Subsample/100/PA188_contig_1_1548398.png
	PA068	uncorrected_dorado_bacteria	contig_1	78991	No	CG	C	1	uncorrected_dorado_bacteria/PA068_contig_1_78991.png								PA188	100	contig_1	1548407	Yes	C	G	6	Subsample/100/PA188_contig_1_1548407.png
	PA068	uncorrected_dorado_bacteria	contig_1	112237	No	TC	T	1	uncorrected_dorado_bacteria/PA068_contig_1_112237.png								PA188	100	contig_1	1548419	Yes	G	C	6	Subsample/100/PA188_contig_1_1548419.png
	PA068	uncorrected_dorado_bacteria	contig_1	307185	No	A	G	1	uncorrected_dorado_bacteria/PA068_contig_1_307185.png								PA188	100	contig_1	1548421	Yes	C	CA	6	Subsample/100/PA188_contig_1_1548421.png
	PA068	uncorrected_dorado_bacteria	contig_1	371964	No	A	G	1	uncorrected_dorado_bacteria/PA068_contig_1_371964.png								PA188	100	contig_1	1548427	Yes	A	G	6	Subsample/100/PA188_contig_1_1548427.png
	PA068	uncorrected_dorado_bacteria	contig_2	90086	No	CGC	C	1	uncorrected_dorado_bacteria/PA068_contig_2_90086.png								PA188	100	contig_1	1548443	Yes	A	AA	6	Subsample/100/PA188_contig_1_1548443.png
	PA068	uncorrected_dorado_bacteria	contig_2	441010	No	A	G	1	uncorrected_dorado_bacteria/PA068_contig_2_441010.png								PA188	100	contig_1	1548453	Yes	T	C	6	Subsample/100/PA188_contig_1_1548453.png
	PA068	uncorrected_dorado_bacteria	contig_2	454105	No	A	G	1	uncorrected_dorado_bacteria/PA068_contig_2_454105.png								PA188	100	contig_1	1548474	Yes	G	T	6	Subsample/100/PA188_contig_1_1548474.png
	PA068	uncorrected_dorado_bacteria	contig_2	861224	No	A	G	1	uncorrected_dorado_bacteria/PA068_contig_2_861224.png								PA188	100	contig_1	1548484	Yes	T	C	6	Subsample/100/PA188_contig_1_1548484.png
	PA068	uncorrected_dorado_bacteria	contig_2	874826	No	A	G	1	uncorrected_dorado_bacteria/PA068_contig_2_874826.png								PA188	100	contig_1	1548490	Yes	T	G	6	Subsample/100/PA188_contig_1_1548490.png
	PA068	uncorrected_dorado_bacteria	contig_2	925476	No	A	G	1	uncorrected_dorado_bacteria/PA068_contig_2_925476.png								PA188	100	contig_1	1548494	Yes	T	TG	6	Subsample/100/PA188_contig_1_1548494.png
	PA068	uncorrected_dorado_bacteria	contig_2	982104	No	CC	C	1	uncorrected_dorado_bacteria/PA068_contig_2_982104.png								PA188	100	contig_1	1548524	Yes	A	AT	6	Subsample/100/PA188_contig_1_1548524.png
	PA068	uncorrected_dorado_bacteria	contig_2	1335550	No	A	G	1	uncorrected_dorado_bacteria/PA068_contig_2_1335550.png								PA188	100	contig_1	1548526	Yes	C	G	6	Subsample/100/PA188_contig_1_1548526.png
	PA068	uncorrected_dorado_bacteria	contig_2	1398156	No	A	G	1	uncorrected_dorado_bacteria/PA068_contig_2_1398156.png								PA188	100	contig_1	1548534	Yes	T	G	6	Subsample/100/PA188_contig_1_1548534.png
	PA068	uncorrected_dorado_bacteria	contig_2	1466490	No	A	G	1	uncorrected_dorado_bacteria/PA068_contig_2_1466490.png								PA188	100	contig_1	1548536	Yes	T	A	6	Subsample/100/PA188_contig_1_1548536.png
	PA068	uncorrected_dorado_bacteria	contig_2	1555702	No	GG	G	1	uncorrected_dorado_bacteria/PA068_contig_2_1555702.png								PA188	100	contig_1	1548558	Yes	G	A	6	Subsample/100/PA188_contig_1_1548558.png
	PA068	uncorrected_dorado_bacteria	contig_2	1709378	No	A	G	1	uncorrected_dorado_bacteria/PA068_contig_2_1709378.png								PA188	100	contig_1	1548564	Yes	T	C	6	Subsample/100/PA188_contig_1_1548564.png
	PA068	uncorrected_dorado_bacteria	contig_2	1736539	No	T	C	1	uncorrected_dorado_bacteria/PA068_contig_2_1736539.png								PA188	100	contig_1	1548566	Yes	T	G	6	Subsample/100/PA188_contig_1_1548566.png
	PA068	uncorrected_dorado_bacteria	contig_2	1751033	No	T	C	1	uncorrected_dorado_bacteria/PA068_contig_2_1751033.png								PA188	100	contig_1	1548587	Yes	C	G	6	Subsample/100/PA188_contig_1_1548587.png
	PA068	uncorrected_dorado_bacteria	contig_2	1877612	No	A	G	1	uncorrected_dorado_bacteria/PA068_contig_2_1877612.png								PA188	100	contig_1	1548626	Yes	A	AG	6	Subsample/100/PA188_contig_1_1548626.png
	PA068	uncorrected_dorado_bacteria	contig_2	1891668	Yes	C	G	3	uncorrected_dorado_bacteria/PA068_contig_2_1891668.png								PA188	100	contig_1	1548776	Yes	G	GT	6	Subsample/100/PA188_contig_1_1548776.png
	PA068	uncorrected_dorado_bacteria	contig_2	1988063	No	A	G	1	uncorrected_dorado_bacteria/PA068_contig_2_1988063.png								PA188	100	contig_1	1548793	Yes	G	GGG	6	Subsample/100/PA188_contig_1_1548793.png
	PA068	uncorrected_dorado_bacteria	contig_2	2020434	No	A	G	1	uncorrected_dorado_bacteria/PA068_contig_2_2020434.png								PA188	100	contig_1	1548795	Yes	T	TG	6	Subsample/100/PA188_contig_1_1548795.png
	PA068	uncorrected_dorado_bacteria	contig_2	2107975	No	A	G	1	uncorrected_dorado_bacteria/PA068_contig_2_2107975.png								PA188	100	contig_1	1987466	No	A	G	1	Subsample/100/PA188_contig_1_1987466.png
	PA068	uncorrected_dorado_bacteria	contig_2	2253644	No	T	C	1	uncorrected_dorado_bacteria/PA068_contig_2_2253644.png								PA188	100	contig_1	1990858	No	CGC	C	1	Subsample/100/PA188_contig_1_1990858.png
	PA068	uncorrected_dorado_bacteria	contig_2	2323006	No	A	G	1	uncorrected_dorado_bacteria/PA068_contig_2_2323006.png								PA188	100	contig_1	2075000	No	CGC	C	1	Subsample/100/PA188_contig_1_2075000.png
	PA068	uncorrected_dorado_bacteria	contig_2	2375809	No	A	G	1	uncorrected_dorado_bacteria/PA068_contig_2_2375809.png								PA188	100	contig_1	2096813	No	T	C	1	Subsample/100/PA188_contig_1_2096813.png
	PA068	uncorrected_dorado_bacteria	contig_2	2375810	No	CG	C	1	uncorrected_dorado_bacteria/PA068_contig_2_2375810.png								PA188	100	contig_1	2316232	No	T	C	1	Subsample/100/PA188_contig_1_2316232.png
	PA068	uncorrected_dorado_bacteria	contig_2	2465996	No	A	G	1	uncorrected_dorado_bacteria/PA068_contig_2_2465996.png								PA188	100	contig_1	2882661	No	CGGC	C	1	Subsample/100/PA188_contig_1_2882661.png
	PA068	uncorrected_dorado_bacteria	contig_2	2487441	No	A	G	1	uncorrected_dorado_bacteria/PA068_contig_2_2487441.png								PA188	100	contig_1	2884847	No	A	G	1	Subsample/100/PA188_contig_1_2884847.png
	PA068	uncorrected_dorado_bacteria	contig_2	2636454	No	GA	G	1	uncorrected_dorado_bacteria/PA068_contig_2_2636454.png								PA188	100	contig_1	2922184	No	GG	G	1	Subsample/100/PA188_contig_1_2922184.png
	PA068	uncorrected_dorado_bacteria	contig_2	2688055	No	A	G	1	uncorrected_dorado_bacteria/PA068_contig_2_2688055.png								PA188	100	contig_2	321034	No	A	G	1	Subsample/100/PA188_contig_2_321034.png
	PA068	uncorrected_dorado_bacteria	contig_2	2759370	No	A	G	1	uncorrected_dorado_bacteria/PA068_contig_2_2759370.png								PA188	100	contig_2	659419	No	TC	T	1	Subsample/100/PA188_contig_2_659419.png
	PA068	uncorrected_dorado_bacteria	contig_2	3142593	No	T	C	1	uncorrected_dorado_bacteria/PA068_contig_2_3142593.png								PA188	100	contig_2	1326309	No	A	G	1	Subsample/100/PA188_contig_2_1326309.png
	PA068	uncorrected_dorado_bacteria	contig_2	3254787	No	A	G	1	uncorrected_dorado_bacteria/PA068_contig_2_3254787.png								PA188	100	contig_2	1478565	No	A	G	1	Subsample/100/PA188_contig_2_1478565.png
	PA068	uncorrected_dorado_bacteria	contig_2	3354185	No	A	G	1	uncorrected_dorado_bacteria/PA068_contig_2_3354185.png								PA188	100	contig_2	1515908	No	T	TT	1	Subsample/100/PA188_contig_2_1515908.png
	PA068	uncorrected_dorado_bacteria	contig_2	3356180	No	GA	G	1	uncorrected_dorado_bacteria/PA068_contig_2_3356180.png								PA188	100	contig_2	1661076	No	A	G	1	Subsample/100/PA188_contig_2_1661076.png
	PA068	uncorrected_dorado_bacteria	contig_2	3383200	No	CG	C	1	uncorrected_dorado_bacteria/PA068_contig_2_3383200.png								PA188	100	contig_2	1692603	No	A	G	1	Subsample/100/PA188_contig_2_1692603.png
	PA068	uncorrected_dorado_bacteria	contig_2	3893619	No	A	G	1	uncorrected_dorado_bacteria/PA068_contig_2_3893619.png								PA188	100	contig_2	1745350	No	T	C	1	Subsample/100/PA188_contig_2_1745350.png
	PA068	uncorrected_dorado_bacteria	contig_2	4150293	No	A	G	1	uncorrected_dorado_bacteria/PA068_contig_2_4150293.png								PA188	100	contig_2	2120360	No	T	C	1	Subsample/100/PA188_contig_2_2120360.png
	PA068	uncorrected_dorado_bacteria	contig_2	4235804	No	A	G	1	uncorrected_dorado_bacteria/PA068_contig_2_4235804.png								PA188	100	contig_2	2632772	No	CC	C	1	Subsample/100/PA188_contig_2_2632772.png
	PA068	uncorrected_dorado_bacteria	contig_2	4293815	No	A	G	1	uncorrected_dorado_bacteria/PA068_contig_2_4293815.png								PA188	100	contig_2	2833504	No	A	G	1	Subsample/100/PA188_contig_2_2833504.png
	PA068	uncorrected_dorado_bacteria	contig_2	4337702	No	A	G	1	uncorrected_dorado_bacteria/PA068_contig_2_4337702.png								PA188	100	contig_2	2843014	No	A	C	1	Subsample/100/PA188_contig_2_2843014.png
	PA068	uncorrected_dorado_bacteria	contig_2	4348803	No	A	G	1	uncorrected_dorado_bacteria/PA068_contig_2_4348803.png								PA188	100	contig_3	1	Yes	CATCATCTTAGTCACAGCGCCTCTCCTAGCTCTGTACCCCGCGTCGCTGCTGGTTTTGCCAGAACACATACGCACATACACATACACACAGATTCACATACAAACGTTGCTGCGGTGTATGGCTATGTGTATGTTGGCTCGTTCCCGAACCTGCCACATACAAGAAAATGAAGCGATCAGACATCAAGCGGCGACCGCTAAGCGATACCGTCCTCTCCTCCCTTGAGCCAGAAGCTAAGGAGTACCGGGAGAAATACGGGGTAGACAGGATCTACCTTGTTGTCTCGCCGAACGGGCGCAAGCGGTGGGAAATGCGCCACAAGAAGCCTGACGGCAAGTGGTCATGGCTTGGCCTTGGCGGATACCCTGACGTTAGCGCCAAGCGTGCGAGAGAGAAAG…	C	2	Subsample/100/PA188_contig_3_1.png
	PA068	uncorrected_dorado_bacteria	contig_2	4486522	No	T	C	1	uncorrected_dorado_bacteria/PA068_contig_2_4486522.png								PA196	100	contig_1	1000830	No	CC	C	1	Subsample/100/PA196_contig_1_1000830.png
	PA068	uncorrected_dorado_bacteria	contig_2	4564489	No	A	G	1	uncorrected_dorado_bacteria/PA068_contig_2_4564489.png								PA196	100	contig_1	4805790	Yes	C	G	3	Subsample/100/PA196_contig_1_4805790.png
	PA068	uncorrected_dorado_bacteria	contig_2	4571386	No	A	G	1	uncorrected_dorado_bacteria/PA068_contig_2_4571386.png								PA222	100	contig_1	5700387	Yes	C	G	3	Subsample/100/PA222_contig_1_5700387.png
	PA068	uncorrected_dorado_bacteria	contig_2	4586319	No	A	G	1	uncorrected_dorado_bacteria/PA068_contig_2_4586319.png								PA068	90	contig_1	33267	No	GA	G	1	Subsample/90/PA068_contig_1_33267.png
	PA068	uncorrected_dorado_bacteria	contig_2	4597069	No	A	G	1	uncorrected_dorado_bacteria/PA068_contig_2_4597069.png								PA068	90	contig_1	76544	No	A	G	1	Subsample/90/PA068_contig_1_76544.png
	PA068	uncorrected_dorado_bacteria	contig_2	4603168	No	A	G	1	uncorrected_dorado_bacteria/PA068_contig_2_4603168.png								PA068	90	contig_1	93966	No	A	G	1	Subsample/90/PA068_contig_1_93966.png
	PA068	uncorrected_dorado_bacteria	contig_2	4808370	No	A	G	1	uncorrected_dorado_bacteria/PA068_contig_2_4808370.png								PA068	90	contig_1	401133	No	CG	C	1	Subsample/90/PA068_contig_1_401133.png
	PA068	uncorrected_dorado_bacteria	contig_2	5027017	No	T	C	1	uncorrected_dorado_bacteria/PA068_contig_2_5027017.png								PA068	90	contig_2	26604	No	T	C	1	Subsample/90/PA068_contig_2_26604.png
	PA068	uncorrected_dorado_bacteria	contig_2	5138330	No	A	G	1	uncorrected_dorado_bacteria/PA068_contig_2_5138330.png								PA068	90	contig_2	120368	No	A	G	1	Subsample/90/PA068_contig_2_120368.png
	PA068	uncorrected_dorado_bacteria	contig_2	5178468	No	A	G	1	uncorrected_dorado_bacteria/PA068_contig_2_5178468.png								PA068	90	contig_2	152948	No	A	G	1	Subsample/90/PA068_contig_2_152948.png
	PA068	uncorrected_dorado_bacteria	contig_2	5221521	No	T	C	1	uncorrected_dorado_bacteria/PA068_contig_2_5221521.png								PA068	90	contig_2	154562	No	A	G	1	Subsample/90/PA068_contig_2_154562.png
	PA068	uncorrected_dorado_bacteria	contig_2	5460741	No	A	G	1	uncorrected_dorado_bacteria/PA068_contig_2_5460741.png								PA068	90	contig_2	159047	No	A	G	1	Subsample/90/PA068_contig_2_159047.png
	PA068	uncorrected_dorado_bacteria	contig_3	45046	No	A	G	1	uncorrected_dorado_bacteria/PA068_contig_3_45046.png								PA068	90	contig_2	183548	No	A	G	1	Subsample/90/PA068_contig_2_183548.png
	PA068	HERRO_medaka_corrected	contig_1_0	90086	No	CGC	C	1	HERRO_medaka_corrected/PA068_contig_1_0_90086.png								PA068	90	contig_2	364249	No	A	G	1	Subsample/90/PA068_contig_2_364249.png
	PA068	HERRO_medaka_corrected	contig_1_0	186493	No	CGCC	C	1	HERRO_medaka_corrected/PA068_contig_1_0_186493.png								PA068	90	contig_2	508770	No	CGGC	C	1	Subsample/90/PA068_contig_2_508770.png
	PA068	HERRO_medaka_corrected	contig_1_0	204215	No	T	C	1	HERRO_medaka_corrected/PA068_contig_1_0_204215.png								PA068	90	contig_2	611421	No	G	C	1	Subsample/90/PA068_contig_2_611421.png
	PA068	HERRO_medaka_corrected	contig_1_0	600086	No	GA	G	1	HERRO_medaka_corrected/PA068_contig_1_0_600086.png								PA068	90	contig_2	611423	No	A	G	1	Subsample/90/PA068_contig_2_611423.png
	PA068	HERRO_medaka_corrected	contig_1_0	757470	No	T	C	1	HERRO_medaka_corrected/PA068_contig_1_0_757470.png								PA068	90	contig_2	673650	No	GG	G	1	Subsample/90/PA068_contig_2_673650.png
	PA068	HERRO_medaka_corrected	contig_1_0	861228	No	A	G	1	HERRO_medaka_corrected/PA068_contig_1_0_861228.png								PA068	90	contig_2	676749	No	CG	C	1	Subsample/90/PA068_contig_2_676749.png
	PA068	HERRO_medaka_corrected	contig_1_0	925480	No	A	G	1	HERRO_medaka_corrected/PA068_contig_1_0_925480.png								PA068	90	contig_2	694214	No	A	G	1	Subsample/90/PA068_contig_2_694214.png
	PA068	HERRO_medaka_corrected	contig_1_0	1398159	No	A	G	1	HERRO_medaka_corrected/PA068_contig_1_0_1398159.png								PA068	90	contig_2	756033	No	A	G	1	Subsample/90/PA068_contig_2_756033.png
	PA068	HERRO_medaka_corrected	contig_1_0	1555707	No	CGCC	C	1	HERRO_medaka_corrected/PA068_contig_1_0_1555707.png								PA068	90	contig_2	777405	No	T	C	1	Subsample/90/PA068_contig_2_777405.png
	PA068	HERRO_medaka_corrected	contig_1_0	1736544	No	T	C	1	HERRO_medaka_corrected/PA068_contig_1_0_1736544.png								PA068	90	contig_2	1016625	No	A	G	1	Subsample/90/PA068_contig_2_1016625.png
	PA068	HERRO_medaka_corrected	contig_1_0	1877617	No	A	G	1	HERRO_medaka_corrected/PA068_contig_1_0_1877617.png								PA068	90	contig_2	1268021	No	CGC	C	1	Subsample/90/PA068_contig_2_1268021.png
	PA068	HERRO_medaka_corrected	contig_1_0	1891673	Yes	C	G	3	HERRO_medaka_corrected/PA068_contig_1_0_1891673.png								PA068	90	contig_2	1364427	No	CGC	C	1	Subsample/90/PA068_contig_2_1364427.png
	PA068	HERRO_medaka_corrected	contig_1_0	1929626	No	T	C	1	HERRO_medaka_corrected/PA068_contig_1_0_1929626.png								PA068	90	contig_2	1632042	No	A	G	1	Subsample/90/PA068_contig_2_1632042.png
	PA068	HERRO_medaka_corrected	contig_1_0	1937371	No	A	G	1	HERRO_medaka_corrected/PA068_contig_1_0_1937371.png								PA068	90	contig_2	1778020	No	GC	G	1	Subsample/90/PA068_contig_2_1778020.png
	PA068	HERRO_medaka_corrected	contig_1_0	1988068	No	A	G	1	HERRO_medaka_corrected/PA068_contig_1_0_1988068.png								PA068	90	contig_2	2039162	No	A	G	1	Subsample/90/PA068_contig_2_2039162.png
	PA068	HERRO_medaka_corrected	contig_1_0	2107980	No	A	G	1	HERRO_medaka_corrected/PA068_contig_1_0_2107980.png								PA068	90	contig_2	2078098	No	A	G	1	Subsample/90/PA068_contig_2_2078098.png
	PA068	HERRO_medaka_corrected	contig_1_0	2253649	No	T	C	1	HERRO_medaka_corrected/PA068_contig_1_0_2253649.png								PA068	90	contig_2	2160041	No	CGC	C	1	Subsample/90/PA068_contig_2_2160041.png
	PA068	HERRO_medaka_corrected	contig_1_0	2323012	No	CGGC	C	1	HERRO_medaka_corrected/PA068_contig_1_0_2323012.png								PA068	90	contig_2	2576095	No	A	G	1	Subsample/90/PA068_contig_2_2576095.png
	PA068	HERRO_medaka_corrected	contig_1_0	2374201	No	T	C	1	HERRO_medaka_corrected/PA068_contig_1_0_2374201.png								PA068	90	contig_2	2644429	No	A	G	1	Subsample/90/PA068_contig_2_2644429.png
	PA068	HERRO_medaka_corrected	contig_1_0	2437145	No	T	C	1	HERRO_medaka_corrected/PA068_contig_1_0_2437145.png								PA068	90	contig_2	2733641	No	GG	G	1	Subsample/90/PA068_contig_2_2733641.png
	PA068	HERRO_medaka_corrected	contig_1_0	2450313	No	T	C	1	HERRO_medaka_corrected/PA068_contig_1_0_2450313.png								PA068	90	contig_2	2764019	No	A	G	1	Subsample/90/PA068_contig_2_2764019.png
	PA068	HERRO_medaka_corrected	contig_1_0	2466003	No	A	G	1	HERRO_medaka_corrected/PA068_contig_1_0_2466003.png								PA068	90	contig_2	2887317	No	A	G	1	Subsample/90/PA068_contig_2_2887317.png
	PA068	HERRO_medaka_corrected	contig_1_0	2487448	No	A	G	1	HERRO_medaka_corrected/PA068_contig_1_0_2487448.png								PA068	90	contig_2	2914478	No	T	C	1	Subsample/90/PA068_contig_2_2914478.png
	PA068	HERRO_medaka_corrected	contig_1_0	2759376	No	A	G	1	HERRO_medaka_corrected/PA068_contig_1_0_2759376.png								PA068	90	contig_2	2928972	No	T	C	1	Subsample/90/PA068_contig_2_2928972.png
	PA068	HERRO_medaka_corrected	contig_1_0	2878238	No	GG	G	1	HERRO_medaka_corrected/PA068_contig_1_0_2878238.png								PA068	90	contig_2	3055551	No	A	G	1	Subsample/90/PA068_contig_2_3055551.png
	PA068	HERRO_medaka_corrected	contig_1_0	3142600	No	T	C	1	HERRO_medaka_corrected/PA068_contig_1_0_3142600.png								PA068	90	contig_2	3069607	Yes	C	G	3	Subsample/90/PA068_contig_2_3069607.png
	PA068	HERRO_medaka_corrected	contig_1_0	3354192	No	A	G	1	HERRO_medaka_corrected/PA068_contig_1_0_3354192.png								PA068	90	contig_2	3115305	No	A	G	1	Subsample/90/PA068_contig_2_3115305.png
	PA068	HERRO_medaka_corrected	contig_1_0	3572867	No	T	C	1	HERRO_medaka_corrected/PA068_contig_1_0_3572867.png								PA068	90	contig_2	3166002	No	A	G	1	Subsample/90/PA068_contig_2_3166002.png
	PA068	HERRO_medaka_corrected	contig_1_0	3708269	No	CG	C	1	HERRO_medaka_corrected/PA068_contig_1_0_3708269.png								PA068	90	contig_2	3198373	No	A	G	1	Subsample/90/PA068_contig_2_3198373.png
	PA068	HERRO_medaka_corrected	contig_1_0	4136741	No	T	C	1	HERRO_medaka_corrected/PA068_contig_1_0_4136741.png								PA068	90	contig_2	3252837	No	CGGC	C	1	Subsample/90/PA068_contig_2_3252837.png
	PA068	HERRO_medaka_corrected	contig_1_0	4235810	No	A	G	1	HERRO_medaka_corrected/PA068_contig_1_0_4235810.png								PA068	90	contig_2	3285917	No	A	G	1	Subsample/90/PA068_contig_2_3285917.png
	PA068	HERRO_medaka_corrected	contig_1_0	4293821	No	A	G	1	HERRO_medaka_corrected/PA068_contig_1_0_4293821.png								PA068	90	contig_2	3539361	No	GG	G	1	Subsample/90/PA068_contig_2_3539361.png
	PA068	HERRO_medaka_corrected	contig_1_0	4441700	No	T	C	1	HERRO_medaka_corrected/PA068_contig_1_0_4441700.png								PA068	90	contig_2	3598097	No	GA	G	1	Subsample/90/PA068_contig_2_3598097.png
	PA068	HERRO_medaka_corrected	contig_1_0	4486527	No	T	C	1	HERRO_medaka_corrected/PA068_contig_1_0_4486527.png								PA068	90	contig_2	3643939	No	A	G	1	Subsample/90/PA068_contig_2_3643939.png
	PA068	HERRO_medaka_corrected	contig_1_0	4586324	No	A	G	1	HERRO_medaka_corrected/PA068_contig_1_0_4586324.png								PA068	90	contig_2	3665384	No	A	G	1	Subsample/90/PA068_contig_2_3665384.png
	PA068	HERRO_medaka_corrected	contig_1_0	4621022	No	T	C	1	HERRO_medaka_corrected/PA068_contig_1_0_4621022.png								PA068	90	contig_2	3865997	No	A	G	1	Subsample/90/PA068_contig_2_3865997.png
	PA068	HERRO_medaka_corrected	contig_1_0	4808375	No	A	G	1	HERRO_medaka_corrected/PA068_contig_1_0_4808375.png								PA068	90	contig_2	3923362	No	A	G	1	Subsample/90/PA068_contig_2_3923362.png
	PA068	HERRO_medaka_corrected	contig_1_0	4858146	No	T	C	1	HERRO_medaka_corrected/PA068_contig_1_0_4858146.png								PA068	90	contig_2	3937312	No	A	G	1	Subsample/90/PA068_contig_2_3937312.png
	PA068	HERRO_medaka_corrected	contig_1_0	4939116	No	A	G	1	HERRO_medaka_corrected/PA068_contig_1_0_4939116.png								PA068	90	contig_2	4320535	No	T	C	1	Subsample/90/PA068_contig_2_4320535.png
	PA068	HERRO_medaka_corrected	contig_1_0	5117775	No	CGCC	C	1	HERRO_medaka_corrected/PA068_contig_1_0_5117775.png								PA068	90	contig_2	4534122	No	GA	G	1	Subsample/90/PA068_contig_2_4534122.png
	PA068	HERRO_medaka_corrected	contig_1_0	5467181	No	T	C	1	HERRO_medaka_corrected/PA068_contig_1_0_5467181.png								PA068	90	contig_2	4750803	No	T	C	1	Subsample/90/PA068_contig_2_4750803.png
	PA068	HERRO_medaka_corrected	contig_2_0	78990	No	GG	G	1	HERRO_medaka_corrected/PA068_contig_2_0_78990.png								PA068	90	contig_2	4886205	No	CGGC	C	1	Subsample/90/PA068_contig_2_4886205.png
	PA068	HERRO_medaka_corrected	contig_2_0	184693	No	GG	G	1	HERRO_medaka_corrected/PA068_contig_2_0_184693.png								PA068	90	contig_2	5328237	No	A	G	1	Subsample/90/PA068_contig_2_5328237.png
	PA068	HERRO_medaka_corrected	contig_2_0	262928	No	T	C	1	HERRO_medaka_corrected/PA068_contig_2_0_262928.png								PA068	90	contig_2	5413748	No	A	G	1	Subsample/90/PA068_contig_2_5413748.png
	PA068	HERRO_medaka_corrected	contig_2_0	419494	No	GG	G	1	HERRO_medaka_corrected/PA068_contig_2_0_419494.png								PA068	90	contig_2	5432556	No	A	G	1	Subsample/90/PA068_contig_2_5432556.png
	PA068	HERRO_medaka_corrected	contig_2_0	536705	No	T	C	1	HERRO_medaka_corrected/PA068_contig_2_0_536705.png								PA068	90	contig_2	5526747	No	A	G	1	Subsample/90/PA068_contig_2_5526747.png
	PA068	HERRO_medaka_corrected	contig_3_0	45046	No	A	G	1	HERRO_medaka_corrected/PA068_contig_3_0_45046.png								PA068	90	contig_3	104652	No	A	G	1	Subsample/90/PA068_contig_3_104652.png
	PA068	HERRO_medaka_uncorrected	contig_1_0	90086	No	CGC	C	1	HERRO_medaka_uncorrected/PA068_contig_1_0_90086.png								PA075	90	contig_1	285362	No	G	GG	1	Subsample/90/PA075_contig_1_285362.png
	PA068	HERRO_medaka_uncorrected	contig_1_0	186493	No	CGCC	C	1	HERRO_medaka_uncorrected/PA068_contig_1_0_186493.png								PA075	90	contig_1	2025965	No	C	CC	1	Subsample/90/PA075_contig_1_2025965.png
	PA068	HERRO_medaka_uncorrected	contig_1_0	441013	No	A	G	1	HERRO_medaka_uncorrected/PA068_contig_1_0_441013.png								PA075	90	contig_1	2038537	Yes	C	G	3	Subsample/90/PA075_contig_1_2038537.png
	PA068	HERRO_medaka_uncorrected	contig_1_0	454108	No	A	G	1	HERRO_medaka_uncorrected/PA068_contig_1_0_454108.png								PA099	90	contig_1	5459560	Yes	C	G	3	Subsample/90/PA099_contig_1_5459560.png
	PA068	HERRO_medaka_uncorrected	contig_1_0	600086	No	GAC	G	1	HERRO_medaka_uncorrected/PA068_contig_1_0_600086.png								PA188	90	contig_2	192003	No	A	G	1	Subsample/90/PA188_contig_2_192003.png
	PA068	HERRO_medaka_uncorrected	contig_1_0	861229	No	A	G	1	HERRO_medaka_uncorrected/PA068_contig_1_0_861229.png								PA188	90	contig_2	297955	No	CGGC	C	1	Subsample/90/PA188_contig_2_297955.png
	PA068	HERRO_medaka_uncorrected	contig_1_0	874831	No	A	G	1	HERRO_medaka_uncorrected/PA068_contig_1_0_874831.png								PA188	90	contig_2	363712	No	A	G	1	Subsample/90/PA188_contig_2_363712.png
	PA068	HERRO_medaka_uncorrected	contig_1_0	900165	No	A	G	1	HERRO_medaka_uncorrected/PA068_contig_1_0_900165.png								PA188	90	contig_2	740242	Yes	G	T	6	Subsample/90/PA188_contig_2_740242.png
	PA068	HERRO_medaka_uncorrected	contig_1_0	925481	No	A	G	1	HERRO_medaka_uncorrected/PA068_contig_1_0_925481.png								PA188	90	contig_2	740265	Yes	A	C	6	Subsample/90/PA188_contig_2_740265.png
	PA068	HERRO_medaka_uncorrected	contig_1_0	1263268	No	GG	G	1	HERRO_medaka_uncorrected/PA068_contig_1_0_1263268.png								PA188	90	contig_2	740285	Yes	G	A	6	Subsample/90/PA188_contig_2_740285.png
	PA068	HERRO_medaka_uncorrected	contig_1_0	1398161	No	A	G	1	HERRO_medaka_uncorrected/PA068_contig_1_0_1398161.png								PA188	90	contig_2	740291	Yes	A	C	6	Subsample/90/PA188_contig_2_740291.png
	PA068	HERRO_medaka_uncorrected	contig_1_0	1466495	No	A	G	1	HERRO_medaka_uncorrected/PA068_contig_1_0_1466495.png								PA188	90	contig_2	740337	Yes	AT	CG	6	Subsample/90/PA188_contig_2_740337.png
	PA068	HERRO_medaka_uncorrected	contig_1_0	1555709	No	CGCC	C	1	HERRO_medaka_uncorrected/PA068_contig_1_0_1555709.png								PA188	90	contig_2	740346	Yes	G	A	6	Subsample/90/PA188_contig_2_740346.png
	PA068	HERRO_medaka_uncorrected	contig_1_0	1736546	No	T	C	1	HERRO_medaka_uncorrected/PA068_contig_1_0_1736546.png								PA188	90	contig_2	740348	Yes	T	A	6	Subsample/90/PA188_contig_2_740348.png
	PA068	HERRO_medaka_uncorrected	contig_1_0	1877619	No	A	G	1	HERRO_medaka_uncorrected/PA068_contig_1_0_1877619.png								PA188	90	contig_2	740362	Yes	A	G	6	Subsample/90/PA188_contig_2_740362.png
	PA068	HERRO_medaka_uncorrected	contig_1_0	1891675	Yes	C	G	3	HERRO_medaka_uncorrected/PA068_contig_1_0_1891675.png								PA188	90	contig_2	740401	Yes	T	C	6	Subsample/90/PA188_contig_2_740401.png
	PA068	HERRO_medaka_uncorrected	contig_1_0	1912880	No	A	G	1	HERRO_medaka_uncorrected/PA068_contig_1_0_1912880.png								PA188	90	contig_2	740410	Yes	C	G	6	Subsample/90/PA188_contig_2_740410.png
	PA068	HERRO_medaka_uncorrected	contig_1_0	1937373	No	A	G	1	HERRO_medaka_uncorrected/PA068_contig_1_0_1937373.png								PA188	90	contig_2	740437	Yes	G	T	6	Subsample/90/PA188_contig_2_740437.png
	PA068	HERRO_medaka_uncorrected	contig_1_0	1964351	No	T	C	1	HERRO_medaka_uncorrected/PA068_contig_1_0_1964351.png								PA188	90	contig_2	740441	Yes	T	C	6	Subsample/90/PA188_contig_2_740441.png
	PA068	HERRO_medaka_uncorrected	contig_1_0	1964353	No	C	G	1	HERRO_medaka_uncorrected/PA068_contig_1_0_1964353.png								PA188	90	contig_2	740447	Yes	T	C	6	Subsample/90/PA188_contig_2_740447.png
	PA068	HERRO_medaka_uncorrected	contig_1_0	1988070	No	A	G	1	HERRO_medaka_uncorrected/PA068_contig_1_0_1988070.png								PA188	90	contig_2	740941	Yes	C	G	6	Subsample/90/PA188_contig_2_740941.png
	PA068	HERRO_medaka_uncorrected	contig_1_0	2074904	No	GG	G	1	HERRO_medaka_uncorrected/PA068_contig_1_0_2074904.png								PA188	90	contig_2	740950	Yes	CT	AA	6	Subsample/90/PA188_contig_2_740950.png
	PA068	HERRO_medaka_uncorrected	contig_1_0	2107983	No	A	G	1	HERRO_medaka_uncorrected/PA068_contig_1_0_2107983.png								PA188	90	contig_2	740955	Yes	G	T	6	Subsample/90/PA188_contig_2_740955.png
	PA068	HERRO_medaka_uncorrected	contig_1_0	2323012	No	TC	T	1	HERRO_medaka_uncorrected/PA068_contig_1_0_2323012.png								PA188	90	contig_2	740961	Yes	A	C	6	Subsample/90/PA188_contig_2_740961.png
	PA068	HERRO_medaka_uncorrected	contig_1_0	2466004	No	A	G	1	HERRO_medaka_uncorrected/PA068_contig_1_0_2466004.png								PA188	90	contig_2	740962	Yes	G	GC	6	Subsample/90/PA188_contig_2_740962.png
	PA068	HERRO_medaka_uncorrected	contig_1_0	2487449	No	A	G	1	HERRO_medaka_uncorrected/PA068_contig_1_0_2487449.png								PA188	90	contig_2	740979	Yes	TT	GC	6	Subsample/90/PA188_contig_2_740979.png
	PA068	HERRO_medaka_uncorrected	contig_1_0	2688062	No	A	G	1	HERRO_medaka_uncorrected/PA068_contig_1_0_2688062.png								PA188	90	contig_2	740994	Yes	T	C	6	Subsample/90/PA188_contig_2_740994.png
	PA068	HERRO_medaka_uncorrected	contig_1_0	2759377	No	A	G	1	HERRO_medaka_uncorrected/PA068_contig_1_0_2759377.png								PA188	90	contig_2	741495	Yes	G	A	6	Subsample/90/PA188_contig_2_741495.png
	PA068	HERRO_medaka_uncorrected	contig_1_0	2878239	No	GG	G	1	HERRO_medaka_uncorrected/PA068_contig_1_0_2878239.png								PA188	90	contig_2	741498	Yes	A	C	6	Subsample/90/PA188_contig_2_741498.png
	PA068	HERRO_medaka_uncorrected	contig_1_0	3142601	No	T	C	1	HERRO_medaka_uncorrected/PA068_contig_1_0_3142601.png								PA188	90	contig_2	741524	Yes	T	C	6	Subsample/90/PA188_contig_2_741524.png
	PA068	HERRO_medaka_uncorrected	contig_1_0	3254795	No	A	G	1	HERRO_medaka_uncorrected/PA068_contig_1_0_3254795.png								PA188	90	contig_2	741547	Yes	G	A	6	Subsample/90/PA188_contig_2_741547.png
	PA068	HERRO_medaka_uncorrected	contig_1_0	3354193	No	A	G	1	HERRO_medaka_uncorrected/PA068_contig_1_0_3354193.png								PA188	90	contig_2	741565	Yes	T	C	6	Subsample/90/PA188_contig_2_741565.png
	PA068	HERRO_medaka_uncorrected	contig_1_0	3356188	No	A	G	1	HERRO_medaka_uncorrected/PA068_contig_1_0_3356188.png								PA188	90	contig_2	741568	Yes	A	C	6	Subsample/90/PA188_contig_2_741568.png
	PA068	HERRO_medaka_uncorrected	contig_1_0	3572868	No	T	C	1	HERRO_medaka_uncorrected/PA068_contig_1_0_3572868.png								PA188	90	contig_2	741570	Yes	A	G	6	Subsample/90/PA188_contig_2_741570.png
	PA068	HERRO_medaka_uncorrected	contig_1_0	4150299	No	A	G	1	HERRO_medaka_uncorrected/PA068_contig_1_0_4150299.png								PA188	90	contig_2	741572	Yes	T	C	6	Subsample/90/PA188_contig_2_741572.png
	PA068	HERRO_medaka_uncorrected	contig_1_0	4235810	No	A	G	1	HERRO_medaka_uncorrected/PA068_contig_1_0_4235810.png								PA188	90	contig_2	741588	Yes	A	C	6	Subsample/90/PA188_contig_2_741588.png
	PA068	HERRO_medaka_uncorrected	contig_1_0	4266437	No	CGC	C	1	HERRO_medaka_uncorrected/PA068_contig_1_0_4266437.png								PA188	90	contig_2	741592	Yes	G	C	6	Subsample/90/PA188_contig_2_741592.png
	PA068	HERRO_medaka_uncorrected	contig_1_0	4293823	No	A	G	1	HERRO_medaka_uncorrected/PA068_contig_1_0_4293823.png								PA188	90	contig_2	741595	Yes	C	CG	6	Subsample/90/PA188_contig_2_741595.png
	PA068	HERRO_medaka_uncorrected	contig_1_0	4337710	No	A	G	1	HERRO_medaka_uncorrected/PA068_contig_1_0_4337710.png								PA188	90	contig_2	741605	Yes	A	G	6	Subsample/90/PA188_contig_2_741605.png
	PA068	HERRO_medaka_uncorrected	contig_1_0	4348811	No	A	G	1	HERRO_medaka_uncorrected/PA068_contig_1_0_4348811.png								PA188	90	contig_2	741640	Yes	T	C	6	Subsample/90/PA188_contig_2_741640.png
	PA068	HERRO_medaka_uncorrected	contig_1_0	4444140	Yes	GG	G	6	HERRO_medaka_uncorrected/PA068_contig_1_0_4444140.png								PA188	90	contig_2	741653	Yes	T	G	6	Subsample/90/PA188_contig_2_741653.png
	PA068	HERRO_medaka_uncorrected	contig_1_0	4444146	Yes	T	G	6	HERRO_medaka_uncorrected/PA068_contig_1_0_4444146.png								PA188	90	contig_2	741891	Yes	G	T	6	Subsample/90/PA188_contig_2_741891.png
	PA068	HERRO_medaka_uncorrected	contig_1_0	4444152	Yes	G	GA	6	HERRO_medaka_uncorrected/PA068_contig_1_0_4444152.png								PA188	90	contig_2	741900	Yes	G	C	6	Subsample/90/PA188_contig_2_741900.png
	PA068	HERRO_medaka_uncorrected	contig_1_0	4486528	No	T	C	1	HERRO_medaka_uncorrected/PA068_contig_1_0_4486528.png								PA188	90	contig_2	741912	Yes	G	C	6	Subsample/90/PA188_contig_2_741912.png
	PA068	HERRO_medaka_uncorrected	contig_1_0	4564495	No	A	G	1	HERRO_medaka_uncorrected/PA068_contig_1_0_4564495.png								PA188	90	contig_2	742873	Yes	A	T	6	Subsample/90/PA188_contig_2_742873.png
	PA068	HERRO_medaka_uncorrected	contig_1_0	4586325	No	A	G	1	HERRO_medaka_uncorrected/PA068_contig_1_0_4586325.png								PA188	90	contig_2	742919	Yes	AT	GC	6	Subsample/90/PA188_contig_2_742919.png
	PA068	HERRO_medaka_uncorrected	contig_1_0	4597075	No	A	G	1	HERRO_medaka_uncorrected/PA068_contig_1_0_4597075.png								PA188	90	contig_2	743468	Yes	T	G	6	Subsample/90/PA188_contig_2_743468.png
	PA068	HERRO_medaka_uncorrected	contig_1_0	4598689	No	A	G	1	HERRO_medaka_uncorrected/PA068_contig_1_0_4598689.png								PA188	90	contig_2	743470	Yes	A	G	6	Subsample/90/PA188_contig_2_743470.png
	PA068	HERRO_medaka_uncorrected	contig_1_0	4603174	No	A	G	1	HERRO_medaka_uncorrected/PA068_contig_1_0_4603174.png								PA188	90	contig_2	743481	Yes	T	C	6	Subsample/90/PA188_contig_2_743481.png
	PA068	HERRO_medaka_uncorrected	contig_1_0	4627675	No	A	G	1	HERRO_medaka_uncorrected/PA068_contig_1_0_4627675.png								PA188	90	contig_2	743483	Yes	A	T	6	Subsample/90/PA188_contig_2_743483.png
	PA068	HERRO_medaka_uncorrected	contig_1_0	4808376	No	A	G	1	HERRO_medaka_uncorrected/PA068_contig_1_0_4808376.png								PA188	90	contig_2	743508	Yes	T	G	6	Subsample/90/PA188_contig_2_743508.png
	PA068	HERRO_medaka_uncorrected	contig_1_0	4939117	No	A	G	1	HERRO_medaka_uncorrected/PA068_contig_1_0_4939117.png								PA188	90	contig_2	743557	Yes	TG	CC	6	Subsample/90/PA188_contig_2_743557.png
	PA068	HERRO_medaka_uncorrected	contig_1_0	5117776	No	CGCC	C	1	HERRO_medaka_uncorrected/PA068_contig_1_0_5117776.png								PA188	90	contig_2	743592	Yes	G	GC	6	Subsample/90/PA188_contig_2_743592.png
	PA068	HERRO_medaka_uncorrected	contig_1_0	5138339	No	A	G	1	HERRO_medaka_uncorrected/PA068_contig_1_0_5138339.png								PA188	90	contig_2	743607	Yes	T	A	6	Subsample/90/PA188_contig_2_743607.png
	PA068	HERRO_medaka_uncorrected	contig_1_0	5171931	No	A	G	1	HERRO_medaka_uncorrected/PA068_contig_1_0_5171931.png								PA188	90	contig_2	743609	Yes	T	C	6	Subsample/90/PA188_contig_2_743609.png
	PA068	HERRO_medaka_uncorrected	contig_1_0	5221530	No	T	C	1	HERRO_medaka_uncorrected/PA068_contig_1_0_5221530.png								PA188	90	contig_2	743624	Yes	T	C	6	Subsample/90/PA188_contig_2_743624.png
	PA068	HERRO_medaka_uncorrected	contig_2_0	419492	No	GG	G	1	HERRO_medaka_uncorrected/PA068_contig_2_0_419492.png								PA188	90	contig_2	743634	Yes	G	C	6	Subsample/90/PA188_contig_2_743634.png
	PA068	HERRO_medaka_uncorrected	contig_3_0	45046	No	A	G	1	HERRO_medaka_uncorrected/PA068_contig_3_0_45046.png								PA188	90	contig_2	743685	Yes	T	G	6	Subsample/90/PA188_contig_2_743685.png
	PA068	uncorrected_dorado_standard	contig_1_0	48600	No	C	T	1	uncorrected_dorado_standard/PA068_contig_1_0_48600.png								PA188	90	contig_2	743846	Yes	TT	T	6	Subsample/90/PA188_contig_2_743846.png
	PA068	uncorrected_dorado_standard	contig_1_0	78991	No	CGT	C	1	uncorrected_dorado_standard/PA068_contig_1_0_78991.png								PA188	90	contig_2	743866	Yes	A	T	6	Subsample/90/PA188_contig_2_743866.png
	PA068	uncorrected_dorado_standard	contig_1_0	112236	No	T	C	1	uncorrected_dorado_standard/PA068_contig_1_0_112236.png								PA188	90	contig_2	744106	Yes	C	A	6	Subsample/90/PA188_contig_2_744106.png
	PA068	uncorrected_dorado_standard	contig_1_0	112238	No	TC	T	1	uncorrected_dorado_standard/PA068_contig_1_0_112238.png								PA188	90	contig_2	744696	Yes	TG	CC	6	Subsample/90/PA188_contig_2_744696.png
	PA068	uncorrected_dorado_standard	contig_1_0	184697	No	CC	C	1	uncorrected_dorado_standard/PA068_contig_1_0_184697.png								PA188	90	contig_2	744700	Yes	T	C	6	Subsample/90/PA188_contig_2_744700.png
	PA068	uncorrected_dorado_standard	contig_1_0	189721	No	T	C	1	uncorrected_dorado_standard/PA068_contig_1_0_189721.png								PA188	90	contig_2	744726	Yes	A	G	6	Subsample/90/PA188_contig_2_744726.png
	PA068	uncorrected_dorado_standard	contig_1_0	262930	No	T	C	1	uncorrected_dorado_standard/PA068_contig_1_0_262930.png								PA188	90	contig_2	744849	Yes	TTT	ACC	6	Subsample/90/PA188_contig_2_744849.png
	PA068	uncorrected_dorado_standard	contig_1_0	301455	No	T	C	1	uncorrected_dorado_standard/PA068_contig_1_0_301455.png								PA188	90	contig_2	744877	Yes	C	T	6	Subsample/90/PA188_contig_2_744877.png
	PA068	uncorrected_dorado_standard	contig_1_0	323056	No	T	C	1	uncorrected_dorado_standard/PA068_contig_1_0_323056.png								PA188	90	contig_2	744879	Yes	T	G	6	Subsample/90/PA188_contig_2_744879.png
	PA068	uncorrected_dorado_standard	contig_1_0	435820	No	T	C	1	uncorrected_dorado_standard/PA068_contig_1_0_435820.png								PA188	90	contig_2	745284	Yes	G	C	6	Subsample/90/PA188_contig_2_745284.png
	PA068	uncorrected_dorado_standard	contig_1_0	466117	No	T	C	1	uncorrected_dorado_standard/PA068_contig_1_0_466117.png								PA188	90	contig_2	745288	Yes	AC	GA	6	Subsample/90/PA188_contig_2_745288.png
	PA068	uncorrected_dorado_standard	contig_1_0	493757	No	T	C	1	uncorrected_dorado_standard/PA068_contig_1_0_493757.png								PA188	90	contig_2	745304	Yes	C	CC	6	Subsample/90/PA188_contig_2_745304.png
	PA068	uncorrected_dorado_standard	contig_1_0	536706	No	T	C	1	uncorrected_dorado_standard/PA068_contig_1_0_536706.png								PA188	90	contig_2	745313	Yes	G	A	6	Subsample/90/PA188_contig_2_745313.png
	PA068	uncorrected_dorado_standard	contig_1_0	600743	No	T	C	1	uncorrected_dorado_standard/PA068_contig_1_0_600743.png								PA188	90	contig_2	745332	Yes	TT	GA	6	Subsample/90/PA188_contig_2_745332.png
	PA068	uncorrected_dorado_standard	contig_2_0	86754	No	T	C	1	uncorrected_dorado_standard/PA068_contig_2_0_86754.png								PA188	90	contig_2	745335	Yes	TT	CA	6	Subsample/90/PA188_contig_2_745335.png
	PA068	uncorrected_dorado_standard	contig_2_0	90087	No	CGCC	C	1	uncorrected_dorado_standard/PA068_contig_2_0_90087.png								PA188	90	contig_2	745348	Yes	C	CA	6	Subsample/90/PA188_contig_2_745348.png
	PA068	uncorrected_dorado_standard	contig_2_0	151105	No	T	C	1	uncorrected_dorado_standard/PA068_contig_2_0_151105.png								PA188	90	contig_2	745353	Yes	A	AT	6	Subsample/90/PA188_contig_2_745353.png
	PA068	uncorrected_dorado_standard	contig_2_0	204213	No	T	C	1	uncorrected_dorado_standard/PA068_contig_2_0_204213.png								PA188	90	contig_2	745359	Yes	TT	T	6	Subsample/90/PA188_contig_2_745359.png
	PA068	uncorrected_dorado_standard	contig_2_0	227292	No	T	C	1	uncorrected_dorado_standard/PA068_contig_2_0_227292.png								PA188	90	contig_2	745367	Yes	G	C	6	Subsample/90/PA188_contig_2_745367.png
	PA068	uncorrected_dorado_standard	contig_2_0	249792	No	T	C	1	uncorrected_dorado_standard/PA068_contig_2_0_249792.png								PA188	90	contig_2	745386	Yes	AT	CC	6	Subsample/90/PA188_contig_2_745386.png
	PA068	uncorrected_dorado_standard	contig_2_0	286471	No	T	C	1	uncorrected_dorado_standard/PA068_contig_2_0_286471.png								PA188	90	contig_2	745392	Yes	T	TT	6	Subsample/90/PA188_contig_2_745392.png
	PA068	uncorrected_dorado_standard	contig_2_0	458716	No	T	C	1	uncorrected_dorado_standard/PA068_contig_2_0_458716.png								PA188	90	contig_2	745415	Yes	T	A	6	Subsample/90/PA188_contig_2_745415.png
	PA068	uncorrected_dorado_standard	contig_2_0	497964	No	T	C	1	uncorrected_dorado_standard/PA068_contig_2_0_497964.png								PA188	90	contig_2	745418	Yes	C	G	6	Subsample/90/PA188_contig_2_745418.png
	PA068	uncorrected_dorado_standard	contig_2_0	497966	No	C	G	1	uncorrected_dorado_standard/PA068_contig_2_0_497966.png								PA188	90	contig_2	745680	Yes	T	G	6	Subsample/90/PA188_contig_2_745680.png
	PA068	uncorrected_dorado_standard	contig_2_0	564599	No	T	C	1	uncorrected_dorado_standard/PA068_contig_2_0_564599.png								PA188	90	contig_2	745686	Yes	A	C	6	Subsample/90/PA188_contig_2_745686.png
	PA068	uncorrected_dorado_standard	contig_2_0	671485	No	TC	T	1	uncorrected_dorado_standard/PA068_contig_2_0_671485.png								PA188	90	contig_2	745697	Yes	A	C	6	Subsample/90/PA188_contig_2_745697.png
	PA068	uncorrected_dorado_standard	contig_2_0	757468	No	T	C	1	uncorrected_dorado_standard/PA068_contig_2_0_757468.png								PA188	90	contig_2	745699	Yes	C	G	6	Subsample/90/PA188_contig_2_745699.png
	PA068	uncorrected_dorado_standard	contig_2_0	821823	No	T	C	1	uncorrected_dorado_standard/PA068_contig_2_0_821823.png								PA188	90	contig_2	745725	Yes	T	TA	6	Subsample/90/PA188_contig_2_745725.png
	PA068	uncorrected_dorado_standard	contig_2_0	963102	No	C	G	1	uncorrected_dorado_standard/PA068_contig_2_0_963102.png								PA188	90	contig_2	745736	Yes	T	TC	6	Subsample/90/PA188_contig_2_745736.png
	PA068	uncorrected_dorado_standard	contig_2_0	982105	No	CGC	C	1	uncorrected_dorado_standard/PA068_contig_2_0_982105.png								PA188	90	contig_2	745754	Yes	A	C	6	Subsample/90/PA188_contig_2_745754.png
	PA068	uncorrected_dorado_standard	contig_2_0	987253	No	T	C	1	uncorrected_dorado_standard/PA068_contig_2_0_987253.png								PA188	90	contig_2	745756	Yes	C	CC	6	Subsample/90/PA188_contig_2_745756.png
	PA068	uncorrected_dorado_standard	contig_2_0	1010174	No	T	C	1	uncorrected_dorado_standard/PA068_contig_2_0_1010174.png								PA188	90	contig_2	745763	Yes	A	C	6	Subsample/90/PA188_contig_2_745763.png
	PA068	uncorrected_dorado_standard	contig_2_0	1010177	No	T	C	1	uncorrected_dorado_standard/PA068_contig_2_0_1010177.png								PA188	90	contig_2	745767	Yes	G	C	6	Subsample/90/PA188_contig_2_745767.png
	PA068	uncorrected_dorado_standard	contig_2_0	1044988	No	T	C	1	uncorrected_dorado_standard/PA068_contig_2_0_1044988.png								PA188	90	contig_2	746969	Yes	G	T	6	Subsample/90/PA188_contig_2_746969.png
	PA068	uncorrected_dorado_standard	contig_2_0	1335553	No	A	G	1	uncorrected_dorado_standard/PA068_contig_2_0_1335553.png								PA188	90	contig_2	1299620	No	A	G	1	Subsample/90/PA188_contig_2_1299620.png
	PA068	uncorrected_dorado_standard	contig_2_0	1421281	No	T	C	1	uncorrected_dorado_standard/PA068_contig_2_0_1421281.png								PA188	90	contig_2	1406346	No	A	G	1	Subsample/90/PA188_contig_2_1406346.png
	PA068	uncorrected_dorado_standard	contig_2_0	1425360	No	T	C	1	uncorrected_dorado_standard/PA068_contig_2_0_1425360.png								PA188	90	contig_2	1560812	No	GG	G	1	Subsample/90/PA188_contig_2_1560812.png
	PA068	uncorrected_dorado_standard	contig_2_0	1482685	No	T	C	1	uncorrected_dorado_standard/PA068_contig_2_0_1482685.png								PA188	90	contig_2	1598384	No	GG	G	1	Subsample/90/PA188_contig_2_1598384.png
	PA068	uncorrected_dorado_standard	contig_2_0	1555705	No	GG	G	1	uncorrected_dorado_standard/PA068_contig_2_0_1555705.png								PA188	90	contig_2	1645516	No	CGCC	C	1	Subsample/90/PA188_contig_2_1645516.png
	PA068	uncorrected_dorado_standard	contig_2_0	1557356	No	T	C	1	uncorrected_dorado_standard/PA068_contig_2_0_1557356.png								PA188	90	contig_2	1860602	No	T	C	1	Subsample/90/PA188_contig_2_1860602.png
	PA068	uncorrected_dorado_standard	contig_2_0	1565123	No	T	C	1	uncorrected_dorado_standard/PA068_contig_2_0_1565123.png								PA188	90	contig_2	1878814	No	A	G	1	Subsample/90/PA188_contig_2_1878814.png
	PA068	uncorrected_dorado_standard	contig_2_0	1608473	No	T	C	1	uncorrected_dorado_standard/PA068_contig_2_0_1608473.png								PA188	90	contig_2	1969114	No	T	C	1	Subsample/90/PA188_contig_2_1969114.png
	PA068	uncorrected_dorado_standard	contig_2_0	1709381	No	A	G	1	uncorrected_dorado_standard/PA068_contig_2_0_1709381.png								PA188	90	contig_2	2580449	No	A	G	1	Subsample/90/PA188_contig_2_2580449.png
	PA068	uncorrected_dorado_standard	contig_2_0	1736542	No	T	C	1	uncorrected_dorado_standard/PA068_contig_2_0_1736542.png								PA188	90	contig_2	2584265	No	A	G	1	Subsample/90/PA188_contig_2_2584265.png
	PA068	uncorrected_dorado_standard	contig_2_0	1751036	No	T	C	1	uncorrected_dorado_standard/PA068_contig_2_0_1751036.png								PA188	90	contig_2	3589539	No	A	G	1	Subsample/90/PA188_contig_2_3589539.png
	PA068	uncorrected_dorado_standard	contig_2_0	1860835	No	T	C	1	uncorrected_dorado_standard/PA068_contig_2_0_1860835.png								PA188	90	contig_2	3741795	No	A	G	1	Subsample/90/PA188_contig_2_3741795.png
	PA068	uncorrected_dorado_standard	contig_2_0	1874826	No	T	C	1	uncorrected_dorado_standard/PA068_contig_2_0_1874826.png								PA188	90	contig_2	3779138	No	T	TT	1	Subsample/90/PA188_contig_2_3779138.png
	PA068	uncorrected_dorado_standard	contig_2_0	1891671	Yes	C	G	3	uncorrected_dorado_standard/PA068_contig_2_0_1891671.png								PA188	90	contig_2	3924306	No	A	G	1	Subsample/90/PA188_contig_2_3924306.png
	PA068	uncorrected_dorado_standard	contig_2_0	1929624	No	T	C	1	uncorrected_dorado_standard/PA068_contig_2_0_1929624.png								PA188	90	contig_2	3955833	No	A	G	1	Subsample/90/PA188_contig_2_3955833.png
	PA068	uncorrected_dorado_standard	contig_2_0	1982408	No	T	C	1	uncorrected_dorado_standard/PA068_contig_2_0_1982408.png								PA188	90	contig_2	4126430	No	A	G	1	Subsample/90/PA188_contig_2_4126430.png
	PA068	uncorrected_dorado_standard	contig_2_0	2078729	No	T	C	1	uncorrected_dorado_standard/PA068_contig_2_0_2078729.png								PA188	90	contig_2	4383590	No	T	C	1	Subsample/90/PA188_contig_2_4383590.png
	PA068	uncorrected_dorado_standard	contig_2_0	2086278	No	T	C	1	uncorrected_dorado_standard/PA068_contig_2_0_2086278.png								PA188	90	contig_2	4472397	No	GG	G	1	Subsample/90/PA188_contig_2_4472397.png
	PA068	uncorrected_dorado_standard	contig_2_0	2107978	No	A	G	1	uncorrected_dorado_standard/PA068_contig_2_0_2107978.png								PA188	90	contig_2	4896003	No	CC	C	1	Subsample/90/PA188_contig_2_4896003.png
	PA068	uncorrected_dorado_standard	contig_2_0	2167832	No	C	G	1	uncorrected_dorado_standard/PA068_contig_2_0_2167832.png								PA188	90	contig_2	5096735	No	A	G	1	Subsample/90/PA188_contig_2_5096735.png
	PA068	uncorrected_dorado_standard	contig_2_0	2253647	No	T	C	1	uncorrected_dorado_standard/PA068_contig_2_0_2253647.png								PA188	90	contig_2	5106245	No	A	C	1	Subsample/90/PA188_contig_2_5106245.png
	PA068	uncorrected_dorado_standard	contig_2_0	2330183	No	T	C	1	uncorrected_dorado_standard/PA068_contig_2_0_2330183.png								PA188	90	contig_2	6176493	No	A	G	1	Subsample/90/PA188_contig_2_6176493.png
	PA068	uncorrected_dorado_standard	contig_2_0	2335617	No	T	C	1	uncorrected_dorado_standard/PA068_contig_2_0_2335617.png								PA188	90	contig_2	6200140	No	GG	G	1	Subsample/90/PA188_contig_2_6200140.png
	PA068	uncorrected_dorado_standard	contig_2_0	2374196	No	T	C	1	uncorrected_dorado_standard/PA068_contig_2_0_2374196.png								PA188	90	contig_2	6699514	No	A	G	1	Subsample/90/PA188_contig_2_6699514.png
	PA068	uncorrected_dorado_standard	contig_2_0	2375813	No	CG	C	1	uncorrected_dorado_standard/PA068_contig_2_0_2375813.png								PA188	90	contig_2	6746744	No	GG	G	1	Subsample/90/PA188_contig_2_6746744.png
	PA068	uncorrected_dorado_standard	contig_2_0	2437141	No	T	C	1	uncorrected_dorado_standard/PA068_contig_2_0_2437141.png								PA188	90	contig_2	6758802	No	A	G	1	Subsample/90/PA188_contig_2_6758802.png
	PA068	uncorrected_dorado_standard	contig_2_0	2450309	No	T	C	1	uncorrected_dorado_standard/PA068_contig_2_0_2450309.png								PA188	90	contig_2	6766571	No	A	G	1	Subsample/90/PA188_contig_2_6766571.png
	PA068	uncorrected_dorado_standard	contig_2_0	2636458	No	AT	C	1	uncorrected_dorado_standard/PA068_contig_2_0_2636458.png								PA200	90	contig_1	509929	No	G	GAG	1	Subsample/90/PA200_contig_1_509929.png
	PA068	uncorrected_dorado_standard	contig_2_0	2650288	No	T	C	1	uncorrected_dorado_standard/PA068_contig_2_0_2650288.png								PA200	90	contig_1	5522253	No	TT	T	1	Subsample/90/PA200_contig_1_5522253.png
	PA068	uncorrected_dorado_standard	contig_2_0	2673599	No	T	C	1	uncorrected_dorado_standard/PA068_contig_2_0_2673599.png								PA200	90	contig_1	6530749	No	AA	A	1	Subsample/90/PA200_contig_1_6530749.png
	PA068	uncorrected_dorado_standard	contig_2_0	2961865	No	GT	G	1	uncorrected_dorado_standard/PA068_contig_2_0_2961865.png								PA222	90	contig_1	3227629	Yes	C	G	3	Subsample/90/PA222_contig_1_3227629.png
	PA068	uncorrected_dorado_standard	contig_2_0	3142597	No	T	C	1	uncorrected_dorado_standard/PA068_contig_2_0_3142597.png								PA223	90	contig_1	3037908	Yes	C	G	3	Subsample/90/PA223_contig_1_3037908.png
	PA068	uncorrected_dorado_standard	contig_2_0	3217628	No	T	C	1	uncorrected_dorado_standard/PA068_contig_2_0_3217628.png								PA228_1	90	contig_1	1608209	Yes	C	G	3	Subsample/90/PA228_1_contig_1_1608209.png
	PA068	uncorrected_dorado_standard	contig_2_0	3356184	No	GA	G	1	uncorrected_dorado_standard/PA068_contig_2_0_3356184.png								PA068	80	contig_1	76543	No	A	G	1	Subsample/80/PA068_contig_1_76543.png
	PA068	uncorrected_dorado_standard	contig_2_0	3383204	No	CGT	C	1	uncorrected_dorado_standard/PA068_contig_2_0_3383204.png								PA068	80	contig_1	93965	No	A	G	1	Subsample/80/PA068_contig_1_93965.png
	PA068	uncorrected_dorado_standard	contig_2_0	3571156	No	T	C	1	uncorrected_dorado_standard/PA068_contig_2_0_3571156.png								PA068	80	contig_2	26604	No	T	C	1	Subsample/80/PA068_contig_2_26604.png
	PA068	uncorrected_dorado_standard	contig_2_0	3572867	No	T	C	1	uncorrected_dorado_standard/PA068_contig_2_0_3572867.png								PA068	80	contig_2	42401	No	T	C	1	Subsample/80/PA068_contig_2_42401.png
	PA068	uncorrected_dorado_standard	contig_2_0	3622087	No	T	C	1	uncorrected_dorado_standard/PA068_contig_2_0_3622087.png								PA068	80	contig_2	120368	No	A	G	1	Subsample/80/PA068_contig_2_120368.png
	PA068	uncorrected_dorado_standard	contig_2_0	3767106	No	T	C	1	uncorrected_dorado_standard/PA068_contig_2_0_3767106.png								PA068	80	contig_2	152948	No	A	G	1	Subsample/80/PA068_contig_2_152948.png
	PA068	uncorrected_dorado_standard	contig_2_0	3890633	No	T	C	1	uncorrected_dorado_standard/PA068_contig_2_0_3890633.png								PA068	80	contig_2	159047	No	A	G	1	Subsample/80/PA068_contig_2_159047.png
	PA068	uncorrected_dorado_standard	contig_2_0	3910542	No	T	C	1	uncorrected_dorado_standard/PA068_contig_2_0_3910542.png								PA068	80	contig_2	364249	No	A	G	1	Subsample/80/PA068_contig_2_364249.png
	PA068	uncorrected_dorado_standard	contig_2_0	3956871	No	T	C	1	uncorrected_dorado_standard/PA068_contig_2_0_3956871.png								PA068	80	contig_2	494990	No	A	G	1	Subsample/80/PA068_contig_2_494990.png
	PA068	uncorrected_dorado_standard	contig_2_0	3982787	No	T	C	1	uncorrected_dorado_standard/PA068_contig_2_0_3982787.png								PA068	80	contig_2	611418	No	G	C	1	Subsample/80/PA068_contig_2_611418.png
	PA068	uncorrected_dorado_standard	contig_2_0	4024744	No	T	C	1	uncorrected_dorado_standard/PA068_contig_2_0_4024744.png								PA068	80	contig_2	611420	No	A	G	1	Subsample/80/PA068_contig_2_611420.png
	PA068	uncorrected_dorado_standard	contig_2_0	4136740	No	T	C	1	uncorrected_dorado_standard/PA068_contig_2_0_4136740.png								PA068	80	contig_2	676745	No	CG	C	1	Subsample/80/PA068_contig_2_676745.png
	PA068	uncorrected_dorado_standard	contig_2_0	4174044	No	T	C	1	uncorrected_dorado_standard/PA068_contig_2_0_4174044.png								PA068	80	contig_2	694210	No	A	G	1	Subsample/80/PA068_contig_2_694210.png
	PA068	uncorrected_dorado_standard	contig_2_0	4191805	No	T	C	1	uncorrected_dorado_standard/PA068_contig_2_0_4191805.png								PA068	80	contig_2	756029	No	A	G	1	Subsample/80/PA068_contig_2_756029.png
	PA068	uncorrected_dorado_standard	contig_2_0	4379888	No	T	C	1	uncorrected_dorado_standard/PA068_contig_2_0_4379888.png								PA068	80	contig_2	777401	No	T	C	1	Subsample/80/PA068_contig_2_777401.png
	PA068	uncorrected_dorado_standard	contig_2_0	4431906	No	T	C	1	uncorrected_dorado_standard/PA068_contig_2_0_4431906.png								PA068	80	contig_2	1004126	No	A	G	1	Subsample/80/PA068_contig_2_1004126.png
	PA068	uncorrected_dorado_standard	contig_2_0	4441699	No	T	C	1	uncorrected_dorado_standard/PA068_contig_2_0_4441699.png								PA068	80	contig_2	1268016	No	GG	G	1	Subsample/80/PA068_contig_2_1268016.png
	PA068	uncorrected_dorado_standard	contig_2_0	4470730	No	T	C	1	uncorrected_dorado_standard/PA068_contig_2_0_4470730.png								PA068	80	contig_2	1284162	No	A	G	1	Subsample/80/PA068_contig_2_1284162.png
	PA068	uncorrected_dorado_standard	contig_2_0	4486527	No	T	C	1	uncorrected_dorado_standard/PA068_contig_2_0_4486527.png								PA068	80	contig_2	1318918	No	GG	G	1	Subsample/80/PA068_contig_2_1318918.png
	PA068	uncorrected_dorado_standard	contig_2_0	4491129	No	C	G	1	uncorrected_dorado_standard/PA068_contig_2_0_4491129.png								PA068	80	contig_2	1364423	No	CGC	C	1	Subsample/80/PA068_contig_2_1364423.png
	PA068	uncorrected_dorado_standard	contig_2_0	4514486	No	T	C	1	uncorrected_dorado_standard/PA068_contig_2_0_4514486.png								PA068	80	contig_2	1632038	No	A	G	1	Subsample/80/PA068_contig_2_1632038.png
	PA068	uncorrected_dorado_standard	contig_2_0	4603173	No	A	G	1	uncorrected_dorado_standard/PA068_contig_2_0_4603173.png								PA068	80	contig_2	1778016	No	GC	G	1	Subsample/80/PA068_contig_2_1778016.png
	PA068	uncorrected_dorado_standard	contig_2_0	4611557	No	T	C	1	uncorrected_dorado_standard/PA068_contig_2_0_4611557.png								PA068	80	contig_2	2039158	No	A	G	1	Subsample/80/PA068_contig_2_2039158.png
	PA068	uncorrected_dorado_standard	contig_2_0	4621022	No	T	C	1	uncorrected_dorado_standard/PA068_contig_2_0_4621022.png								PA068	80	contig_2	2078094	No	A	G	1	Subsample/80/PA068_contig_2_2078094.png
	PA068	uncorrected_dorado_standard	contig_2_0	4701595	No	T	C	1	uncorrected_dorado_standard/PA068_contig_2_0_4701595.png								PA068	80	contig_2	2160037	No	CGC	C	1	Subsample/80/PA068_contig_2_2160037.png
	PA068	uncorrected_dorado_standard	contig_2_0	4721063	No	T	C	1	uncorrected_dorado_standard/PA068_contig_2_0_4721063.png								PA068	80	contig_2	2576091	No	A	G	1	Subsample/80/PA068_contig_2_2576091.png
	PA068	uncorrected_dorado_standard	contig_2_0	4725615	No	T	C	1	uncorrected_dorado_standard/PA068_contig_2_0_4725615.png								PA068	80	contig_2	2644425	No	A	G	1	Subsample/80/PA068_contig_2_2644425.png
	PA068	uncorrected_dorado_standard	contig_2_0	4858146	No	T	C	1	uncorrected_dorado_standard/PA068_contig_2_0_4858146.png								PA068	80	contig_2	2764014	No	A	G	1	Subsample/80/PA068_contig_2_2764014.png
	PA068	uncorrected_dorado_standard	contig_2_0	4863611	No	T	C	1	uncorrected_dorado_standard/PA068_contig_2_0_4863611.png								PA068	80	contig_2	2887312	No	A	G	1	Subsample/80/PA068_contig_2_2887312.png
	PA068	uncorrected_dorado_standard	contig_2_0	4880597	No	T	C	1	uncorrected_dorado_standard/PA068_contig_2_0_4880597.png								PA068	80	contig_2	2914473	No	T	C	1	Subsample/80/PA068_contig_2_2914473.png
	PA068	uncorrected_dorado_standard	contig_2_0	4888121	No	T	C	1	uncorrected_dorado_standard/PA068_contig_2_0_4888121.png								PA068	80	contig_2	2928967	No	T	C	1	Subsample/80/PA068_contig_2_2928967.png
	PA068	uncorrected_dorado_standard	contig_2_0	4995194	No	T	C	1	uncorrected_dorado_standard/PA068_contig_2_0_4995194.png								PA068	80	contig_2	3055546	No	A	G	1	Subsample/80/PA068_contig_2_3055546.png
	PA068	uncorrected_dorado_standard	contig_2_0	5027022	No	T	C	1	uncorrected_dorado_standard/PA068_contig_2_0_5027022.png								PA068	80	contig_2	3069602	Yes	C	G	3	Subsample/80/PA068_contig_2_3069602.png
	PA068	uncorrected_dorado_standard	contig_2_0	5120873	No	TC	T	1	uncorrected_dorado_standard/PA068_contig_2_0_5120873.png								PA068	80	contig_2	3115300	No	A	G	1	Subsample/80/PA068_contig_2_3115300.png
	PA068	uncorrected_dorado_standard	contig_2_0	5148349	No	G	T	1	uncorrected_dorado_standard/PA068_contig_2_0_5148349.png								PA068	80	contig_2	3165997	No	A	G	1	Subsample/80/PA068_contig_2_3165997.png
	PA068	uncorrected_dorado_standard	contig_2_0	5454618	No	A	G	1	uncorrected_dorado_standard/PA068_contig_2_0_5454618.png								PA068	80	contig_2	3198368	No	A	G	1	Subsample/80/PA068_contig_2_3198368.png
	PA068	uncorrected_dorado_standard	contig_2_0	5460747	No	A	G	1	uncorrected_dorado_standard/PA068_contig_2_0_5460747.png								PA068	80	contig_2	3252832	No	CGGC	C	1	Subsample/80/PA068_contig_2_3252832.png
	PA068	uncorrected_dorado_standard	contig_2_0	5467179	No	T	C	1	uncorrected_dorado_standard/PA068_contig_2_0_5467179.png								PA068	80	contig_2	3285912	No	A	G	1	Subsample/80/PA068_contig_2_3285912.png
	PA068	uncorrected_dorado_standard	contig_2_0	5517586	No	T	C	1	uncorrected_dorado_standard/PA068_contig_2_0_5517586.png								PA068	80	contig_2	3310858	No	A	G	1	Subsample/80/PA068_contig_2_3310858.png
	PA068	uncorrected_dorado_standard	contig_2_0	5584223	No	T	C	1	uncorrected_dorado_standard/PA068_contig_2_0_5584223.png								PA068	80	contig_2	3318151	No	A	G	1	Subsample/80/PA068_contig_2_3318151.png
	PA068	uncorrected_dorado_standard	contig_3_0	45046	No	A	G	1	uncorrected_dorado_standard/PA068_contig_3_0_45046.png								PA068	80	contig_2	3508117	No	T	C	1	Subsample/80/PA068_contig_2_3508117.png
	PA068	HERRO_dorado_standard	contig_1_0	86754	No	T	C	1	HERRO_dorado_standard/PA068_contig_1_0_86754.png								PA068	80	contig_2	3539356	No	GG	G	1	Subsample/80/PA068_contig_2_3539356.png
	PA068	HERRO_dorado_standard	contig_1_0	90087	No	CGCC	C	1	HERRO_dorado_standard/PA068_contig_1_0_90087.png								PA068	80	contig_2	3643934	No	A	G	1	Subsample/80/PA068_contig_2_3643934.png
	PA068	HERRO_dorado_standard	contig_1_0	151105	No	T	C	1	HERRO_dorado_standard/PA068_contig_1_0_151105.png								PA068	80	contig_2	3665379	No	A	G	1	Subsample/80/PA068_contig_2_3665379.png
	PA068	HERRO_dorado_standard	contig_1_0	186494	No	CGCC	C	1	HERRO_dorado_standard/PA068_contig_1_0_186494.png								PA068	80	contig_2	3865992	No	A	G	1	Subsample/80/PA068_contig_2_3865992.png
	PA068	HERRO_dorado_standard	contig_1_0	204216	No	T	C	1	HERRO_dorado_standard/PA068_contig_1_0_204216.png								PA068	80	contig_2	3923357	No	A	G	1	Subsample/80/PA068_contig_2_3923357.png
	PA068	HERRO_dorado_standard	contig_1_0	227295	No	T	C	1	HERRO_dorado_standard/PA068_contig_1_0_227295.png								PA068	80	contig_2	3937307	No	A	G	1	Subsample/80/PA068_contig_2_3937307.png
	PA068	HERRO_dorado_standard	contig_1_0	249795	No	T	C	1	HERRO_dorado_standard/PA068_contig_1_0_249795.png								PA068	80	contig_2	4320530	No	T	C	1	Subsample/80/PA068_contig_2_4320530.png
	PA068	HERRO_dorado_standard	contig_1_0	286474	No	T	C	1	HERRO_dorado_standard/PA068_contig_1_0_286474.png								PA068	80	contig_2	4532122	No	A	G	1	Subsample/80/PA068_contig_2_4532122.png
	PA068	HERRO_dorado_standard	contig_1_0	458719	No	T	C	1	HERRO_dorado_standard/PA068_contig_1_0_458719.png								PA068	80	contig_2	4534117	No	GA	G	1	Subsample/80/PA068_contig_2_4534117.png
	PA068	HERRO_dorado_standard	contig_1_0	497967	No	T	C	1	HERRO_dorado_standard/PA068_contig_1_0_497967.png								PA068	80	contig_2	4750798	No	T	C	1	Subsample/80/PA068_contig_2_4750798.png
	PA068	HERRO_dorado_standard	contig_1_0	497969	No	C	G	1	HERRO_dorado_standard/PA068_contig_1_0_497969.png								PA068	80	contig_2	4886199	No	GGG	G	1	Subsample/80/PA068_contig_2_4886199.png
	PA068	HERRO_dorado_standard	contig_1_0	564602	No	T	C	1	HERRO_dorado_standard/PA068_contig_1_0_564602.png								PA068	80	contig_2	5328231	No	A	G	1	Subsample/80/PA068_contig_2_5328231.png
	PA068	HERRO_dorado_standard	contig_1_0	600087	No	GAC	G	1	HERRO_dorado_standard/PA068_contig_1_0_600087.png								PA068	80	contig_2	5413742	No	A	G	1	Subsample/80/PA068_contig_2_5413742.png
	PA068	HERRO_dorado_standard	contig_1_0	757472	No	T	C	1	HERRO_dorado_standard/PA068_contig_1_0_757472.png								PA068	80	contig_2	5432550	No	A	G	1	Subsample/80/PA068_contig_2_5432550.png
	PA068	HERRO_dorado_standard	contig_1_0	821827	No	T	C	1	HERRO_dorado_standard/PA068_contig_1_0_821827.png								PA068	80	contig_2	5515640	No	A	G	1	Subsample/80/PA068_contig_2_5515640.png
	PA068	HERRO_dorado_standard	contig_1_0	963106	No	C	G	1	HERRO_dorado_standard/PA068_contig_1_0_963106.png								PA068	80	contig_2	5526741	No	A	G	1	Subsample/80/PA068_contig_2_5526741.png
	PA068	HERRO_dorado_standard	contig_1_0	987255	No	T	C	1	HERRO_dorado_standard/PA068_contig_1_0_987255.png								PA068	80	contig_3	104652	No	A	G	1	Subsample/80/PA068_contig_3_104652.png
	PA068	HERRO_dorado_standard	contig_1_0	1010176	No	T	C	1	HERRO_dorado_standard/PA068_contig_1_0_1010176.png								PA075	80	contig_1	3447781	No	G	GG	1	Subsample/80/PA075_contig_1_3447781.png
	PA068	HERRO_dorado_standard	contig_1_0	1010179	No	T	C	1	HERRO_dorado_standard/PA068_contig_1_0_1010179.png								PA075	80	contig_1	5188384	No	C	CC	1	Subsample/80/PA075_contig_1_5188384.png
	PA068	HERRO_dorado_standard	contig_1_0	1044990	No	T	C	1	HERRO_dorado_standard/PA068_contig_1_0_1044990.png								PA075	80	contig_1	5200956	Yes	C	G	3	Subsample/80/PA075_contig_1_5200956.png
	PA068	HERRO_dorado_standard	contig_1_0	1263270	No	CGC	C	1	HERRO_dorado_standard/PA068_contig_1_0_1263270.png								PA188	80	contig_1	208891	Yes	C	G	3	Subsample/80/PA188_contig_1_208891.png
	PA068	HERRO_dorado_standard	contig_1_0	1421285	No	T	C	1	HERRO_dorado_standard/PA068_contig_1_0_1421285.png								PA188	80	contig_1	319783	No	A	G	1	Subsample/80/PA188_contig_1_319783.png
	PA068	HERRO_dorado_standard	contig_1_0	1425364	No	T	C	1	HERRO_dorado_standard/PA068_contig_1_0_1425364.png								PA188	80	contig_1	410083	No	T	C	1	Subsample/80/PA188_contig_1_410083.png
	PA068	HERRO_dorado_standard	contig_1_0	1482689	No	T	C	1	HERRO_dorado_standard/PA068_contig_1_0_1482689.png								PA188	80	contig_1	428295	No	A	G	1	Subsample/80/PA188_contig_1_428295.png
	PA068	HERRO_dorado_standard	contig_1_0	1555711	No	CGCC	C	1	HERRO_dorado_standard/PA068_contig_1_0_1555711.png								PA188	80	contig_1	436508	No	T	C	1	Subsample/80/PA188_contig_1_436508.png
	PA068	HERRO_dorado_standard	contig_1_0	1557362	No	T	C	1	HERRO_dorado_standard/PA068_contig_1_0_1557362.png								PA188	80	contig_1	601846	No	A	G	1	Subsample/80/PA188_contig_1_601846.png
	PA068	HERRO_dorado_standard	contig_1_0	1565129	No	T	C	1	HERRO_dorado_standard/PA068_contig_1_0_1565129.png								PA188	80	contig_1	690507	No	GCG	G	1	Subsample/80/PA188_contig_1_690507.png
	PA068	HERRO_dorado_standard	contig_1_0	1608479	No	T	C	1	HERRO_dorado_standard/PA068_contig_1_0_1608479.png								PA188	80	contig_1	728081	No	GG	G	1	Subsample/80/PA188_contig_1_728081.png
	PA068	HERRO_dorado_standard	contig_1_0	1736548	No	T	C	1	HERRO_dorado_standard/PA068_contig_1_0_1736548.png								PA188	80	contig_1	804326	No	A	G	1	Subsample/80/PA188_contig_1_804326.png
	PA068	HERRO_dorado_standard	contig_1_0	1860841	No	T	C	1	HERRO_dorado_standard/PA068_contig_1_0_1860841.png								PA188	80	contig_1	807385	No	A	G	1	Subsample/80/PA188_contig_1_807385.png
	PA068	HERRO_dorado_standard	contig_1_0	1874832	No	T	C	1	HERRO_dorado_standard/PA068_contig_1_0_1874832.png								PA188	80	contig_1	951207	No	T	C	1	Subsample/80/PA188_contig_1_951207.png
	PA068	HERRO_dorado_standard	contig_1_0	1891677	Yes	C	G	3	HERRO_dorado_standard/PA068_contig_1_0_1891677.png								PA188	80	contig_1	1349813	No	G	A	1	Subsample/80/PA188_contig_1_1349813.png
	PA068	HERRO_dorado_standard	contig_1_0	1929630	No	T	C	1	HERRO_dorado_standard/PA068_contig_1_0_1929630.png								PA188	80	contig_1	1424117	No	A	G	1	Subsample/80/PA188_contig_1_1424117.png
	PA068	HERRO_dorado_standard	contig_1_0	1964352	No	GT	G	1	HERRO_dorado_standard/PA068_contig_1_0_1964352.png								PA188	80	contig_1	1541926	Yes	C	A	6	Subsample/80/PA188_contig_1_1541926.png
	PA068	HERRO_dorado_standard	contig_1_0	1982415	No	T	C	1	HERRO_dorado_standard/PA068_contig_1_0_1982415.png								PA188	80	contig_1	1543060	Yes	G	GC	6	Subsample/80/PA188_contig_1_1543060.png
	PA068	HERRO_dorado_standard	contig_1_0	2074909	No	CGGCC	C	1	HERRO_dorado_standard/PA068_contig_1_0_2074909.png								PA188	80	contig_1	1543064	Yes	T	TCTTG	6	Subsample/80/PA188_contig_1_1543064.png
	PA068	HERRO_dorado_standard	contig_1_0	2078740	No	T	C	1	HERRO_dorado_standard/PA068_contig_1_0_2078740.png								PA188	80	contig_1	1543068	Yes	G	GA	6	Subsample/80/PA188_contig_1_1543068.png
	PA068	HERRO_dorado_standard	contig_1_0	2107989	No	A	G	1	HERRO_dorado_standard/PA068_contig_1_0_2107989.png								PA188	80	contig_1	1543126	Yes	T	G	6	Subsample/80/PA188_contig_1_1543126.png
	PA068	HERRO_dorado_standard	contig_1_0	2167843	No	C	G	1	HERRO_dorado_standard/PA068_contig_1_0_2167843.png								PA188	80	contig_1	1543136	Yes	T	G	6	Subsample/80/PA188_contig_1_1543136.png
	PA068	HERRO_dorado_standard	contig_1_0	2253658	No	T	C	1	HERRO_dorado_standard/PA068_contig_1_0_2253658.png								PA188	80	contig_1	1543142	Yes	T	G	6	Subsample/80/PA188_contig_1_1543142.png
	PA068	HERRO_dorado_standard	contig_1_0	2323021	No	CGGC	C	1	HERRO_dorado_standard/PA068_contig_1_0_2323021.png								PA188	80	contig_1	1543144	Yes	C	A	6	Subsample/80/PA188_contig_1_1543144.png
	PA068	HERRO_dorado_standard	contig_1_0	2330197	No	T	C	1	HERRO_dorado_standard/PA068_contig_1_0_2330197.png								PA188	80	contig_1	1543146	Yes	T	A	6	Subsample/80/PA188_contig_1_1543146.png
	PA068	HERRO_dorado_standard	contig_1_0	2335631	No	T	C	1	HERRO_dorado_standard/PA068_contig_1_0_2335631.png								PA188	80	contig_1	1543151	Yes	T	TC	6	Subsample/80/PA188_contig_1_1543151.png
	PA068	HERRO_dorado_standard	contig_1_0	2374210	No	T	C	1	HERRO_dorado_standard/PA068_contig_1_0_2374210.png								PA188	80	contig_1	1543153	Yes	T	G	6	Subsample/80/PA188_contig_1_1543153.png
	PA068	HERRO_dorado_standard	contig_1_0	2375823	No	CG	C	1	HERRO_dorado_standard/PA068_contig_1_0_2375823.png								PA188	80	contig_1	1543225	Yes	A	AA	6	Subsample/80/PA188_contig_1_1543225.png
	PA068	HERRO_dorado_standard	contig_1_0	2437155	No	T	C	1	HERRO_dorado_standard/PA068_contig_1_0_2437155.png								PA188	80	contig_1	1543461	Yes	G	GG	6	Subsample/80/PA188_contig_1_1543461.png
	PA068	HERRO_dorado_standard	contig_1_0	2450323	No	T	C	1	HERRO_dorado_standard/PA068_contig_1_0_2450323.png								PA188	80	contig_1	1543479	Yes	T	G	6	Subsample/80/PA188_contig_1_1543479.png
	PA068	HERRO_dorado_standard	contig_1_0	2487458	No	A	G	1	HERRO_dorado_standard/PA068_contig_1_0_2487458.png								PA188	80	contig_1	1543484	Yes	A	AC	6	Subsample/80/PA188_contig_1_1543484.png
	PA068	HERRO_dorado_standard	contig_1_0	2650301	No	T	C	1	HERRO_dorado_standard/PA068_contig_1_0_2650301.png								PA188	80	contig_1	1543485	Yes	G	GT	6	Subsample/80/PA188_contig_1_1543485.png
	PA068	HERRO_dorado_standard	contig_1_0	2673612	No	T	C	1	HERRO_dorado_standard/PA068_contig_1_0_2673612.png								PA188	80	contig_1	1543499	Yes	GA	G	6	Subsample/80/PA188_contig_1_1543499.png
	PA068	HERRO_dorado_standard	contig_1_0	2961879	No	T	C	1	HERRO_dorado_standard/PA068_contig_1_0_2961879.png								PA188	80	contig_1	1543503	Yes	T	G	6	Subsample/80/PA188_contig_1_1543503.png
	PA068	HERRO_dorado_standard	contig_1_0	2961881	No	C	G	1	HERRO_dorado_standard/PA068_contig_1_0_2961881.png								PA188	80	contig_1	1543517	Yes	C	TG	6	Subsample/80/PA188_contig_1_1543517.png
	PA068	HERRO_dorado_standard	contig_1_0	3142609	No	T	C	1	HERRO_dorado_standard/PA068_contig_1_0_3142609.png								PA188	80	contig_1	1543521	Yes	C	G	6	Subsample/80/PA188_contig_1_1543521.png
	PA068	HERRO_dorado_standard	contig_1_0	3217640	No	T	C	1	HERRO_dorado_standard/PA068_contig_1_0_3217640.png								PA188	80	contig_1	1543539	Yes	C	CT	6	Subsample/80/PA188_contig_1_1543539.png
	PA068	HERRO_dorado_standard	contig_1_0	3571165	No	T	C	1	HERRO_dorado_standard/PA068_contig_1_0_3571165.png								PA188	80	contig_1	1543541	Yes	C	G	6	Subsample/80/PA188_contig_1_1543541.png
	PA068	HERRO_dorado_standard	contig_1_0	3572876	No	T	C	1	HERRO_dorado_standard/PA068_contig_1_0_3572876.png								PA188	80	contig_1	1543556	Yes	A	C	6	Subsample/80/PA188_contig_1_1543556.png
	PA068	HERRO_dorado_standard	contig_1_0	3622096	No	T	C	1	HERRO_dorado_standard/PA068_contig_1_0_3622096.png								PA188	80	contig_1	1543562	Yes	G	GC	6	Subsample/80/PA188_contig_1_1543562.png
	PA068	HERRO_dorado_standard	contig_1_0	3708278	No	CG	C	1	HERRO_dorado_standard/PA068_contig_1_0_3708278.png								PA188	80	contig_1	1543567	Yes	A	C	6	Subsample/80/PA188_contig_1_1543567.png
	PA068	HERRO_dorado_standard	contig_1_0	3767116	No	T	C	1	HERRO_dorado_standard/PA068_contig_1_0_3767116.png								PA188	80	contig_1	1543571	Yes	C	CC	6	Subsample/80/PA188_contig_1_1543571.png
	PA068	HERRO_dorado_standard	contig_1_0	3890643	No	T	C	1	HERRO_dorado_standard/PA068_contig_1_0_3890643.png								PA188	80	contig_1	1543599	Yes	T	C	6	Subsample/80/PA188_contig_1_1543599.png
	PA068	HERRO_dorado_standard	contig_1_0	3910552	No	T	C	1	HERRO_dorado_standard/PA068_contig_1_0_3910552.png								PA188	80	contig_1	1543603	Yes	C	G	6	Subsample/80/PA188_contig_1_1543603.png
	PA068	HERRO_dorado_standard	contig_1_0	3956881	No	T	C	1	HERRO_dorado_standard/PA068_contig_1_0_3956881.png								PA188	80	contig_1	1543658	Yes	A	AT	6	Subsample/80/PA188_contig_1_1543658.png
	PA068	HERRO_dorado_standard	contig_1_0	3982797	No	T	C	1	HERRO_dorado_standard/PA068_contig_1_0_3982797.png								PA188	80	contig_1	1543683	Yes	G	GT	6	Subsample/80/PA188_contig_1_1543683.png
	PA068	HERRO_dorado_standard	contig_1_0	4136750	No	T	C	1	HERRO_dorado_standard/PA068_contig_1_0_4136750.png								PA188	80	contig_1	1543761	Yes	T	TT	6	Subsample/80/PA188_contig_1_1543761.png
	PA068	HERRO_dorado_standard	contig_1_0	4174054	No	T	C	1	HERRO_dorado_standard/PA068_contig_1_0_4174054.png								PA188	80	contig_1	1543762	Yes	G	GTT	6	Subsample/80/PA188_contig_1_1543762.png
	PA068	HERRO_dorado_standard	contig_1_0	4191815	No	T	C	1	HERRO_dorado_standard/PA068_contig_1_0_4191815.png								PA188	80	contig_1	1543770	Yes	G	GT	6	Subsample/80/PA188_contig_1_1543770.png
	PA068	HERRO_dorado_standard	contig_1_0	4266447	No	CGCC	C	1	HERRO_dorado_standard/PA068_contig_1_0_4266447.png								PA188	80	contig_1	1543771	Yes	G	GA	6	Subsample/80/PA188_contig_1_1543771.png
	PA068	HERRO_dorado_standard	contig_1_0	4379901	No	T	C	1	HERRO_dorado_standard/PA068_contig_1_0_4379901.png								PA188	80	contig_1	1543861	Yes	C	CAG	6	Subsample/80/PA188_contig_1_1543861.png
	PA068	HERRO_dorado_standard	contig_1_0	4431919	No	T	C	1	HERRO_dorado_standard/PA068_contig_1_0_4431919.png								PA188	80	contig_1	1543969	Yes	C	CA	6	Subsample/80/PA188_contig_1_1543969.png
	PA068	HERRO_dorado_standard	contig_1_0	4441712	No	T	C	1	HERRO_dorado_standard/PA068_contig_1_0_4441712.png								PA188	80	contig_1	1543994	Yes	T	G	6	Subsample/80/PA188_contig_1_1543994.png
	PA068	HERRO_dorado_standard	contig_1_0	4470742	No	T	C	1	HERRO_dorado_standard/PA068_contig_1_0_4470742.png								PA188	80	contig_1	1543998	Yes	A	C	6	Subsample/80/PA188_contig_1_1543998.png
	PA068	HERRO_dorado_standard	contig_1_0	4486539	No	T	C	1	HERRO_dorado_standard/PA068_contig_1_0_4486539.png								PA188	80	contig_1	1544010	Yes	ATT	A	6	Subsample/80/PA188_contig_1_1544010.png
	PA068	HERRO_dorado_standard	contig_1_0	4514498	No	T	C	1	HERRO_dorado_standard/PA068_contig_1_0_4514498.png								PA188	80	contig_1	1544020	Yes	G	A	6	Subsample/80/PA188_contig_1_1544020.png
	PA068	HERRO_dorado_standard	contig_1_0	4611569	No	T	C	1	HERRO_dorado_standard/PA068_contig_1_0_4611569.png								PA188	80	contig_1	1544028	Yes	A	G	6	Subsample/80/PA188_contig_1_1544028.png
	PA068	HERRO_dorado_standard	contig_1_0	4621034	No	T	C	1	HERRO_dorado_standard/PA068_contig_1_0_4621034.png								PA188	80	contig_1	1544149	Yes	T	A	6	Subsample/80/PA188_contig_1_1544149.png
	PA068	HERRO_dorado_standard	contig_1_0	4701607	No	T	C	1	HERRO_dorado_standard/PA068_contig_1_0_4701607.png								PA188	80	contig_1	1544153	Yes	T	C	6	Subsample/80/PA188_contig_1_1544153.png
	PA068	HERRO_dorado_standard	contig_1_0	4721075	No	T	C	1	HERRO_dorado_standard/PA068_contig_1_0_4721075.png								PA188	80	contig_1	1544167	Yes	C	G	6	Subsample/80/PA188_contig_1_1544167.png
	PA068	HERRO_dorado_standard	contig_1_0	4725627	No	T	C	1	HERRO_dorado_standard/PA068_contig_1_0_4725627.png								PA188	80	contig_1	1544175	Yes	C	A	6	Subsample/80/PA188_contig_1_1544175.png
	PA068	HERRO_dorado_standard	contig_1_0	4858158	No	T	C	1	HERRO_dorado_standard/PA068_contig_1_0_4858158.png								PA188	80	contig_1	1544179	Yes	A	G	6	Subsample/80/PA188_contig_1_1544179.png
	PA068	HERRO_dorado_standard	contig_1_0	4863623	No	T	C	1	HERRO_dorado_standard/PA068_contig_1_0_4863623.png								PA188	80	contig_1	1544223	Yes	G	GG	6	Subsample/80/PA188_contig_1_1544223.png
	PA068	HERRO_dorado_standard	contig_1_0	4880609	No	T	C	1	HERRO_dorado_standard/PA068_contig_1_0_4880609.png								PA188	80	contig_1	1544234	Yes	G	GT	6	Subsample/80/PA188_contig_1_1544234.png
	PA068	HERRO_dorado_standard	contig_1_0	4888133	No	T	C	1	HERRO_dorado_standard/PA068_contig_1_0_4888133.png								PA188	80	contig_1	1544246	Yes	G	GG	6	Subsample/80/PA188_contig_1_1544246.png
	PA068	HERRO_dorado_standard	contig_1_0	4995206	No	T	C	1	HERRO_dorado_standard/PA068_contig_1_0_4995206.png								PA188	80	contig_1	1544649	Yes	T	TA	6	Subsample/80/PA188_contig_1_1544649.png
	PA068	HERRO_dorado_standard	contig_1_0	5027034	No	T	C	1	HERRO_dorado_standard/PA068_contig_1_0_5027034.png								PA188	80	contig_1	1544652	Yes	G	GA	6	Subsample/80/PA188_contig_1_1544652.png
	PA068	HERRO_dorado_standard	contig_1_0	5117787	No	CGCC	C	1	HERRO_dorado_standard/PA068_contig_1_0_5117787.png								PA188	80	contig_1	1544730	Yes	T	G	6	Subsample/80/PA188_contig_1_1544730.png
	PA068	HERRO_dorado_standard	contig_1_0	5148363	No	G	T	1	HERRO_dorado_standard/PA068_contig_1_0_5148363.png								PA188	80	contig_1	1544733	Yes	G	C	6	Subsample/80/PA188_contig_1_1544733.png
	PA068	HERRO_dorado_standard	contig_1_0	5454632	No	A	G	1	HERRO_dorado_standard/PA068_contig_1_0_5454632.png								PA188	80	contig_1	1544747	Yes	T	A	6	Subsample/80/PA188_contig_1_1544747.png
	PA068	HERRO_dorado_standard	contig_1_0	5467193	No	T	C	1	HERRO_dorado_standard/PA068_contig_1_0_5467193.png								PA188	80	contig_1	1544752	Yes	T	G	6	Subsample/80/PA188_contig_1_1544752.png
	PA068	HERRO_dorado_standard	contig_1_0	5517600	No	T	C	1	HERRO_dorado_standard/PA068_contig_1_0_5517600.png								PA188	80	contig_1	1544986	Yes	A	C	6	Subsample/80/PA188_contig_1_1544986.png
	PA068	HERRO_dorado_standard	contig_1_0	5584237	No	T	C	1	HERRO_dorado_standard/PA068_contig_1_0_5584237.png								PA188	80	contig_1	1545008	Yes	T	A	6	Subsample/80/PA188_contig_1_1545008.png
	PA068	HERRO_dorado_standard	contig_2_0	48600	No	C	T	1	HERRO_dorado_standard/PA068_contig_2_0_48600.png								PA188	80	contig_1	1545022	Yes	A	G	6	Subsample/80/PA188_contig_1_1545022.png
	PA068	HERRO_dorado_standard	contig_2_0	78991	No	CGC	C	1	HERRO_dorado_standard/PA068_contig_2_0_78991.png								PA188	80	contig_1	1545034	Yes	TT	T	6	Subsample/80/PA188_contig_1_1545034.png
	PA068	HERRO_dorado_standard	contig_2_0	184695	No	CGC	C	1	HERRO_dorado_standard/PA068_contig_2_0_184695.png								PA188	80	contig_1	1545150	Yes	G	GT	6	Subsample/80/PA188_contig_1_1545150.png
	PA068	HERRO_dorado_standard	contig_2_0	189721	No	T	C	1	HERRO_dorado_standard/PA068_contig_2_0_189721.png								PA188	80	contig_1	1545187	Yes	T	C	6	Subsample/80/PA188_contig_1_1545187.png
	PA068	HERRO_dorado_standard	contig_2_0	262930	No	T	C	1	HERRO_dorado_standard/PA068_contig_2_0_262930.png								PA188	80	contig_1	1545189	Yes	G	A	6	Subsample/80/PA188_contig_1_1545189.png
	PA068	HERRO_dorado_standard	contig_2_0	301455	No	T	C	1	HERRO_dorado_standard/PA068_contig_2_0_301455.png								PA188	80	contig_1	1545194	Yes	T	C	6	Subsample/80/PA188_contig_1_1545194.png
	PA068	HERRO_dorado_standard	contig_2_0	323056	No	T	C	1	HERRO_dorado_standard/PA068_contig_2_0_323056.png								PA188	80	contig_1	1545239	Yes	C	G	6	Subsample/80/PA188_contig_1_1545239.png
	PA068	HERRO_dorado_standard	contig_2_0	419496	No	GG	G	1	HERRO_dorado_standard/PA068_contig_2_0_419496.png								PA188	80	contig_1	1545249	Yes	A	G	6	Subsample/80/PA188_contig_1_1545249.png
	PA068	HERRO_dorado_standard	contig_2_0	435821	No	T	C	1	HERRO_dorado_standard/PA068_contig_2_0_435821.png								PA188	80	contig_1	1545254	Yes	GA	G	6	Subsample/80/PA188_contig_1_1545254.png
	PA068	HERRO_dorado_standard	contig_2_0	466118	No	T	C	1	HERRO_dorado_standard/PA068_contig_2_0_466118.png								PA188	80	contig_1	1545265	Yes	A	G	6	Subsample/80/PA188_contig_1_1545265.png
	PA068	HERRO_dorado_standard	contig_2_0	493758	No	T	C	1	HERRO_dorado_standard/PA068_contig_2_0_493758.png								PA188	80	contig_1	1545281	Yes	TA	CG	6	Subsample/80/PA188_contig_1_1545281.png
	PA068	HERRO_dorado_standard	contig_2_0	536707	No	T	C	1	HERRO_dorado_standard/PA068_contig_2_0_536707.png								PA188	80	contig_1	1545285	Yes	C	G	6	Subsample/80/PA188_contig_1_1545285.png
	PA068	HERRO_dorado_standard	contig_2_0	600744	No	T	C	1	HERRO_dorado_standard/PA068_contig_2_0_600744.png								PA188	80	contig_1	1545288	Yes	T	G	6	Subsample/80/PA188_contig_1_1545288.png
	PA068	HERRO_dorado_standard	contig_3_0	45046	No	A	G	1	HERRO_dorado_standard/PA068_contig_3_0_45046.png								PA188	80	contig_1	1545318	Yes	T	G	6	Subsample/80/PA188_contig_1_1545318.png
	PA188	HERRO_dorado_bacteria	contig_1	21292		GTTGGTGGAGCCGGGGGGATTTG	G	2	HERRO_dorado_bacteria/PA188_contig_1_21292.png								PA188	80	contig_1	1545392	Yes	T	A	6	Subsample/80/PA188_contig_1_1545392.png
	PA188	HERRO_dorado_bacteria	contig_2	307394		A	G	1	HERRO_dorado_bacteria/PA188_contig_2_307394.png								PA188	80	contig_1	1545394	Yes	A	G	6	Subsample/80/PA188_contig_1_1545394.png
	PA188	HERRO_dorado_bacteria	contig_2	327531		A	AA	1	HERRO_dorado_bacteria/PA188_contig_2_327531.png								PA188	80	contig_1	1545405	Yes	TG	CT	6	Subsample/80/PA188_contig_1_1545405.png
	PA188	HERRO_dorado_bacteria	contig_2	364866		T	C	1	HERRO_dorado_bacteria/PA188_contig_2_364866.png								PA188	80	contig_1	1545630	Yes	G	GA	6	Subsample/80/PA188_contig_1_1545630.png
	PA188	HERRO_dorado_bacteria	contig_2	689629		A	G	1	HERRO_dorado_bacteria/PA188_contig_2_689629.png								PA188	80	contig_1	1545648	Yes	G	GA	6	Subsample/80/PA188_contig_1_1545648.png
	PA188	HERRO_dorado_bacteria	contig_2	802672		A	G	1	HERRO_dorado_bacteria/PA188_contig_2_802672.png								PA188	80	contig_1	1545691	Yes	G	GA	6	Subsample/80/PA188_contig_1_1545691.png
	PA188	HERRO_dorado_bacteria	contig_2	1304473		GG	G	1	HERRO_dorado_bacteria/PA188_contig_2_1304473.png								PA188	80	contig_1	1545723	Yes	G	GA	6	Subsample/80/PA188_contig_1_1545723.png
	PA188	HERRO_dorado_bacteria	contig_2	1552583		A	G	1	HERRO_dorado_bacteria/PA188_contig_2_1552583.png								PA188	80	contig_1	1545951	Yes	A	G	6	Subsample/80/PA188_contig_1_1545951.png
	PA188	HERRO_dorado_bacteria	contig_2	1657098		A	G	1	HERRO_dorado_bacteria/PA188_contig_2_1657098.png								PA188	80	contig_1	1545985	Yes	GC	G	6	Subsample/80/PA188_contig_1_1545985.png
	PA188	HERRO_dorado_bacteria	contig_2	2026655		C	G	3	HERRO_dorado_bacteria/PA188_contig_2_2026655.png								PA188	80	contig_1	1545994	Yes	C	CA	6	Subsample/80/PA188_contig_1_1545994.png
	PA188	HERRO_dorado_bacteria	contig_2	2101917		A	G	1	HERRO_dorado_bacteria/PA188_contig_2_2101917.png								PA188	80	contig_1	1545996	Yes	C	T	6	Subsample/80/PA188_contig_1_1545996.png
	PA188	HERRO_dorado_bacteria	contig_2	2137547		A	G	1	HERRO_dorado_bacteria/PA188_contig_2_2137547.png								PA188	80	contig_1	1546004	Yes	T	TG	6	Subsample/80/PA188_contig_1_1546004.png
	PA188	HERRO_dorado_bacteria	contig_2	2246059		A	G	1	HERRO_dorado_bacteria/PA188_contig_2_2246059.png								PA188	80	contig_1	1546029	Yes	G	GG	6	Subsample/80/PA188_contig_1_1546029.png
	PA188	HERRO_dorado_bacteria	contig_2	2545843		GG	G	1	HERRO_dorado_bacteria/PA188_contig_2_2545843.png								PA188	80	contig_1	1546032	Yes	A	AAG	6	Subsample/80/PA188_contig_1_1546032.png
	PA188	HERRO_dorado_bacteria	contig_2	2622088		A	G	1	HERRO_dorado_bacteria/PA188_contig_2_2622088.png								PA188	80	contig_1	1546040	Yes	G	GG	6	Subsample/80/PA188_contig_1_1546040.png
	PA188	HERRO_dorado_bacteria	contig_2	2625147		A	G	1	HERRO_dorado_bacteria/PA188_contig_2_2625147.png								PA188	80	contig_1	1546067	Yes	G	GG	6	Subsample/80/PA188_contig_1_1546067.png
	PA188	HERRO_dorado_bacteria	contig_2	3241879		A	G	1	HERRO_dorado_bacteria/PA188_contig_2_3241879.png								PA188	80	contig_1	1546128	Yes	T	C	6	Subsample/80/PA188_contig_1_1546128.png
	PA188	HERRO_dorado_bacteria	contig_2	3359688		C	A	6	HERRO_dorado_bacteria/PA188_contig_2_3359688.png								PA188	80	contig_1	1546187	Yes	G	GG	6	Subsample/80/PA188_contig_1_1546187.png
	PA188	HERRO_dorado_bacteria	contig_2	3360887		C	T	6	HERRO_dorado_bacteria/PA188_contig_2_3360887.png								PA188	80	contig_1	1546191	Yes	G	GG	6	Subsample/80/PA188_contig_1_1546191.png
	PA188	HERRO_dorado_bacteria	contig_2	3360894		T	G	6	HERRO_dorado_bacteria/PA188_contig_2_3360894.png								PA188	80	contig_1	1546279	Yes	G	GG	6	Subsample/80/PA188_contig_1_1546279.png
	PA188	HERRO_dorado_bacteria	contig_2	3360904		T	G	6	HERRO_dorado_bacteria/PA188_contig_2_3360904.png								PA188	80	contig_1	1546562	Yes	A	AA	6	Subsample/80/PA188_contig_1_1546562.png
	PA188	HERRO_dorado_bacteria	contig_2	3360910		T	G	6	HERRO_dorado_bacteria/PA188_contig_2_3360910.png								PA188	80	contig_1	1546567	Yes	G	GT	6	Subsample/80/PA188_contig_1_1546567.png
	PA188	HERRO_dorado_bacteria	contig_2	3360912		C	A	6	HERRO_dorado_bacteria/PA188_contig_2_3360912.png								PA188	80	contig_1	1546632	Yes	C	CT	6	Subsample/80/PA188_contig_1_1546632.png
	PA188	HERRO_dorado_bacteria	contig_2	3360914		T	A	6	HERRO_dorado_bacteria/PA188_contig_2_3360914.png								PA188	80	contig_1	1546649	Yes	G	GC	6	Subsample/80/PA188_contig_1_1546649.png
	PA188	HERRO_dorado_bacteria	contig_2	3360922		T	G	6	HERRO_dorado_bacteria/PA188_contig_2_3360922.png								PA188	80	contig_1	1546653	Yes	C	CCT	6	Subsample/80/PA188_contig_1_1546653.png
	PA188	HERRO_dorado_bacteria	contig_2	3361250		T	G	6	HERRO_dorado_bacteria/PA188_contig_2_3361250.png								PA188	80	contig_1	1546657	Yes	A	AA	6	Subsample/80/PA188_contig_1_1546657.png
	PA188	HERRO_dorado_bacteria	contig_2	3361265		T	C	6	HERRO_dorado_bacteria/PA188_contig_2_3361265.png								PA188	80	contig_1	1546668	Yes	C	CA	6	Subsample/80/PA188_contig_1_1546668.png
	PA188	HERRO_dorado_bacteria	contig_2	3361273		A	G	6	HERRO_dorado_bacteria/PA188_contig_2_3361273.png								PA188	80	contig_1	1546715	Yes	C	CCT	6	Subsample/80/PA188_contig_1_1546715.png
	PA188	HERRO_dorado_bacteria	contig_2	3361280		G	C	6	HERRO_dorado_bacteria/PA188_contig_2_3361280.png								PA188	80	contig_1	1546783	Yes	G	GT	6	Subsample/80/PA188_contig_1_1546783.png
	PA188	HERRO_dorado_bacteria	contig_2	3361295		A	G	6	HERRO_dorado_bacteria/PA188_contig_2_3361295.png								PA188	80	contig_1	1546793	Yes	A	ACT	6	Subsample/80/PA188_contig_1_1546793.png
	PA188	HERRO_dorado_bacteria	contig_2	3361315		C	G	6	HERRO_dorado_bacteria/PA188_contig_2_3361315.png								PA188	80	contig_1	1546794	Yes	A	AC	6	Subsample/80/PA188_contig_1_1546794.png
	PA188	HERRO_dorado_bacteria	contig_2	3361319		GG	G	6	HERRO_dorado_bacteria/PA188_contig_2_3361319.png								PA188	80	contig_1	1546858	Yes	C	CAA	6	Subsample/80/PA188_contig_1_1546858.png
	PA188	HERRO_dorado_bacteria	contig_2	3361321		CAA	C	6	HERRO_dorado_bacteria/PA188_contig_2_3361321.png								PA188	80	contig_1	1546879	Yes	C	CA	6	Subsample/80/PA188_contig_1_1546879.png
	PA188	HERRO_dorado_bacteria	contig_2	3361333		A	C	6	HERRO_dorado_bacteria/PA188_contig_2_3361333.png								PA188	80	contig_1	1546886	Yes	G	GG	6	Subsample/80/PA188_contig_1_1546886.png
	PA188	HERRO_dorado_bacteria	contig_2	3361343		CG	C	6	HERRO_dorado_bacteria/PA188_contig_2_3361343.png								PA188	80	contig_1	1546889	Yes	C	CT	6	Subsample/80/PA188_contig_1_1546889.png
	PA188	HERRO_dorado_bacteria	contig_2	3361346		A	C	6	HERRO_dorado_bacteria/PA188_contig_2_3361346.png								PA188	80	contig_1	1546893	Yes	G	GG	6	Subsample/80/PA188_contig_1_1546893.png
	PA188	HERRO_dorado_bacteria	contig_2	3361372		TGT	T	6	HERRO_dorado_bacteria/PA188_contig_2_3361372.png								PA188	80	contig_1	1546938	Yes	C	T	6	Subsample/80/PA188_contig_1_1546938.png
	PA188	HERRO_dorado_bacteria	contig_2	3361381		T	C	6	HERRO_dorado_bacteria/PA188_contig_2_3361381.png								PA188	80	contig_1	1546951	Yes	C	A	6	Subsample/80/PA188_contig_1_1546951.png
	PA188	HERRO_dorado_bacteria	contig_2	3361385		C	G	6	HERRO_dorado_bacteria/PA188_contig_2_3361385.png								PA188	80	contig_1	1547189	Yes	A	C	6	Subsample/80/PA188_contig_1_1547189.png
	PA188	HERRO_dorado_bacteria	contig_2	3361786		T	G	6	HERRO_dorado_bacteria/PA188_contig_2_3361786.png								PA188	80	contig_1	1547202	Yes	A	G	6	Subsample/80/PA188_contig_1_1547202.png
	PA188	HERRO_dorado_bacteria	contig_2	3361790		A	C	6	HERRO_dorado_bacteria/PA188_contig_2_3361790.png								PA188	80	contig_1	1547205	Yes	A	C	6	Subsample/80/PA188_contig_1_1547205.png
	PA188	HERRO_dorado_bacteria	contig_2	3361818		A	G	6	HERRO_dorado_bacteria/PA188_contig_2_3361818.png								PA188	80	contig_1	1547232	Yes	G	A	6	Subsample/80/PA188_contig_1_1547232.png
	PA188	HERRO_dorado_bacteria	contig_2	3361939		T	A	6	HERRO_dorado_bacteria/PA188_contig_2_3361939.png								PA188	80	contig_1	1547235	Yes	T	G	6	Subsample/80/PA188_contig_1_1547235.png
	PA188	HERRO_dorado_bacteria	contig_2	3361943		T	C	6	HERRO_dorado_bacteria/PA188_contig_2_3361943.png								PA188	80	contig_1	1547237	Yes	T	C	6	Subsample/80/PA188_contig_1_1547237.png
	PA188	HERRO_dorado_bacteria	contig_2	3361957		C	G	6	HERRO_dorado_bacteria/PA188_contig_2_3361957.png								PA188	80	contig_1	1547240	Yes	T	A	6	Subsample/80/PA188_contig_1_1547240.png
	PA188	HERRO_dorado_bacteria	contig_2	3361960		A	AC	6	HERRO_dorado_bacteria/PA188_contig_2_3361960.png								PA188	80	contig_1	1547255	Yes	T	G	6	Subsample/80/PA188_contig_1_1547255.png
	PA188	HERRO_dorado_bacteria	contig_2	3361964		C	A	6	HERRO_dorado_bacteria/PA188_contig_2_3361964.png								PA188	80	contig_1	1547267	Yes	C	G	6	Subsample/80/PA188_contig_1_1547267.png
	PA188	HERRO_dorado_bacteria	contig_2	3361968		A	G	6	HERRO_dorado_bacteria/PA188_contig_2_3361968.png								PA188	80	contig_1	1547273	Yes	T	C	6	Subsample/80/PA188_contig_1_1547273.png
	PA188	HERRO_dorado_bacteria	contig_2	3362500		A	C	6	HERRO_dorado_bacteria/PA188_contig_2_3362500.png								PA188	80	contig_1	1547275	Yes	T	G	6	Subsample/80/PA188_contig_1_1547275.png
	PA188	HERRO_dorado_bacteria	contig_2	3362541		T	A	6	HERRO_dorado_bacteria/PA188_contig_2_3362541.png								PA188	80	contig_1	1547296	Yes	C	T	6	Subsample/80/PA188_contig_1_1547296.png
	PA188	HERRO_dorado_bacteria	contig_2	3362546		T	G	6	HERRO_dorado_bacteria/PA188_contig_2_3362546.png								PA188	80	contig_1	1547350	Yes	G	C	6	Subsample/80/PA188_contig_1_1547350.png
	PA188	HERRO_dorado_bacteria	contig_2	3362802		T	A	6	HERRO_dorado_bacteria/PA188_contig_2_3362802.png								PA188	80	contig_1	1547409	Yes	G	GG	6	Subsample/80/PA188_contig_1_1547409.png
	PA188	HERRO_dorado_bacteria	contig_2	3362981		TAG	CCA	6	HERRO_dorado_bacteria/PA188_contig_2_3362981.png								PA188	80	contig_1	1547454	Yes	A	AGA	6	Subsample/80/PA188_contig_1_1547454.png
	PA188	HERRO_dorado_bacteria	contig_2	3362988		T	C	6	HERRO_dorado_bacteria/PA188_contig_2_3362988.png								PA188	80	contig_1	1547458	Yes	A	AT	6	Subsample/80/PA188_contig_1_1547458.png
	PA188	HERRO_dorado_bacteria	contig_2	3363033		C	G	6	HERRO_dorado_bacteria/PA188_contig_2_3363033.png								PA188	80	contig_1	1547469	Yes	A	AG	6	Subsample/80/PA188_contig_1_1547469.png
	PA188	HERRO_dorado_bacteria	contig_2	3363043		A	G	6	HERRO_dorado_bacteria/PA188_contig_2_3363043.png								PA188	80	contig_1	1547473	Yes	G	GG	6	Subsample/80/PA188_contig_1_1547473.png
	PA188	HERRO_dorado_bacteria	contig_2	3363050		A	C	6	HERRO_dorado_bacteria/PA188_contig_2_3363050.png								PA188	80	contig_1	1547474	Yes	T	TG	6	Subsample/80/PA188_contig_1_1547474.png
	PA188	HERRO_dorado_bacteria	contig_2	3363058		A	G	6	HERRO_dorado_bacteria/PA188_contig_2_3363058.png								PA188	80	contig_1	1547476	Yes	G	GG	6	Subsample/80/PA188_contig_1_1547476.png
	PA188	HERRO_dorado_bacteria	contig_2	3363074		T	C	6	HERRO_dorado_bacteria/PA188_contig_2_3363074.png								PA188	80	contig_1	1547479	Yes	G	GG	6	Subsample/80/PA188_contig_1_1547479.png
	PA188	HERRO_dorado_bacteria	contig_2	3363081		T	G	6	HERRO_dorado_bacteria/PA188_contig_2_3363081.png								PA188	80	contig_1	1547484	Yes	G	GA	6	Subsample/80/PA188_contig_1_1547484.png
	PA188	HERRO_dorado_bacteria	contig_2	3363110		AT	GG	6	HERRO_dorado_bacteria/PA188_contig_2_3363110.png								PA188	80	contig_1	1547488	Yes	T	TG	6	Subsample/80/PA188_contig_1_1547488.png
	PA188	HERRO_dorado_bacteria	contig_2	3363135		G	T	6	HERRO_dorado_bacteria/PA188_contig_2_3363135.png								PA188	80	contig_1	1547490	Yes	G	GG	6	Subsample/80/PA188_contig_1_1547490.png
	PA188	HERRO_dorado_bacteria	contig_2	3363160		A	C	6	HERRO_dorado_bacteria/PA188_contig_2_3363160.png								PA188	80	contig_1	1547549	Yes	G	GG	6	Subsample/80/PA188_contig_1_1547549.png
	PA188	HERRO_dorado_bacteria	contig_2	3363185		T	A	6	HERRO_dorado_bacteria/PA188_contig_2_3363185.png								PA188	80	contig_1	1547559	Yes	T	TT	6	Subsample/80/PA188_contig_1_1547559.png
	PA188	HERRO_dorado_bacteria	contig_2	3363187		A	G	6	HERRO_dorado_bacteria/PA188_contig_2_3363187.png								PA188	80	contig_1	1547566	Yes	G	GG	6	Subsample/80/PA188_contig_1_1547566.png
	PA188	HERRO_dorado_bacteria	contig_2	3363744		C	G	6	HERRO_dorado_bacteria/PA188_contig_2_3363744.png								PA188	80	contig_1	1547570	Yes	G	GGAT	6	Subsample/80/PA188_contig_1_1547570.png
	PA188	HERRO_dorado_bacteria	contig_2	3363749		T	C	6	HERRO_dorado_bacteria/PA188_contig_2_3363749.png								PA188	80	contig_1	1547573	Yes	A	G	6	Subsample/80/PA188_contig_1_1547573.png
	PA188	HERRO_dorado_bacteria	contig_2	3363793		C	T	6	HERRO_dorado_bacteria/PA188_contig_2_3363793.png								PA188	80	contig_1	1547577	Yes	A	AG	6	Subsample/80/PA188_contig_1_1547577.png
	PA188	HERRO_dorado_bacteria	contig_2	3363931		T	C	6	HERRO_dorado_bacteria/PA188_contig_2_3363931.png								PA188	80	contig_1	1547579	Yes	G	GG	6	Subsample/80/PA188_contig_1_1547579.png
	PA188	HERRO_dorado_bacteria	contig_2	3364764		C	T	6	HERRO_dorado_bacteria/PA188_contig_2_3364764.png								PA188	80	contig_1	1547583	Yes	C	CAT	6	Subsample/80/PA188_contig_1_1547583.png
	PA188	HERRO_dorado_bacteria	contig_2	3364777		C	A	6	HERRO_dorado_bacteria/PA188_contig_2_3364777.png								PA188	80	contig_1	1547594	Yes	G	GG	6	Subsample/80/PA188_contig_1_1547594.png
	PA188	HERRO_dorado_bacteria	contig_2	3365015		A	C	6	HERRO_dorado_bacteria/PA188_contig_2_3365015.png								PA188	80	contig_1	1547602	Yes	G	GG	6	Subsample/80/PA188_contig_1_1547602.png
	PA188	HERRO_dorado_bacteria	contig_2	3365028		A	G	6	HERRO_dorado_bacteria/PA188_contig_2_3365028.png								PA188	80	contig_1	1547636	Yes	G	GG	6	Subsample/80/PA188_contig_1_1547636.png
	PA188	HERRO_dorado_bacteria	contig_2	3365031		A	C	6	HERRO_dorado_bacteria/PA188_contig_2_3365031.png								PA188	80	contig_1	1547639	Yes	T	TG	6	Subsample/80/PA188_contig_1_1547639.png
	PA188	HERRO_dorado_bacteria	contig_2	3365053		T	G	6	HERRO_dorado_bacteria/PA188_contig_2_3365053.png								PA188	80	contig_1	1547641	Yes	A	AGGGTAAT	6	Subsample/80/PA188_contig_1_1547641.png
	PA188	HERRO_dorado_bacteria	contig_2	3365061		T	G	6	HERRO_dorado_bacteria/PA188_contig_2_3365061.png								PA188	80	contig_1	1547643	Yes	G	GTAA	6	Subsample/80/PA188_contig_1_1547643.png
	PA188	HERRO_dorado_bacteria	contig_2	3365063		T	C	6	HERRO_dorado_bacteria/PA188_contig_2_3365063.png								PA188	80	contig_1	1547673	Yes	A	AT	6	Subsample/80/PA188_contig_1_1547673.png
	PA188	HERRO_dorado_bacteria	contig_2	3365066		T	A	6	HERRO_dorado_bacteria/PA188_contig_2_3365066.png								PA188	80	contig_1	1547690	Yes	G	GGAGGA	6	Subsample/80/PA188_contig_1_1547690.png
	PA188	HERRO_dorado_bacteria	contig_2	3365081		T	G	6	HERRO_dorado_bacteria/PA188_contig_2_3365081.png								PA188	80	contig_1	1547692	Yes	G	GG	6	Subsample/80/PA188_contig_1_1547692.png
	PA188	HERRO_dorado_bacteria	contig_2	3365101		T	G	6	HERRO_dorado_bacteria/PA188_contig_2_3365101.png								PA188	80	contig_1	1547721	Yes	G	GG	6	Subsample/80/PA188_contig_1_1547721.png
	PA188	HERRO_dorado_bacteria	contig_2	3365104		A	G	6	HERRO_dorado_bacteria/PA188_contig_2_3365104.png								PA188	80	contig_1	1547740	Yes	A	AA	6	Subsample/80/PA188_contig_1_1547740.png
	PA188	HERRO_dorado_bacteria	contig_2	3365176		G	C	6	HERRO_dorado_bacteria/PA188_contig_2_3365176.png								PA188	80	contig_1	1547745	Yes	A	AA	6	Subsample/80/PA188_contig_1_1547745.png
	PA188	HERRO_dorado_bacteria	contig_2	3365188		T	C	6	HERRO_dorado_bacteria/PA188_contig_2_3365188.png								PA188	80	contig_1	1547758	Yes	G	GA	6	Subsample/80/PA188_contig_1_1547758.png
	PA188	HERRO_dorado_bacteria	contig_2	3365192		A	C	6	HERRO_dorado_bacteria/PA188_contig_2_3365192.png								PA188	80	contig_1	1547766	Yes	C	CAA	6	Subsample/80/PA188_contig_1_1547766.png
	PA188	HERRO_dorado_bacteria	contig_2	3365675		A	G	6	HERRO_dorado_bacteria/PA188_contig_2_3365675.png								PA188	80	contig_1	1547793	Yes	A	G	6	Subsample/80/PA188_contig_1_1547793.png
	PA188	HERRO_dorado_bacteria	contig_2	3365680		A	C	6	HERRO_dorado_bacteria/PA188_contig_2_3365680.png								PA188	80	contig_1	1547798	Yes	A	C	6	Subsample/80/PA188_contig_1_1547798.png
	PA188	HERRO_dorado_bacteria	contig_2	3365682		T	A	6	HERRO_dorado_bacteria/PA188_contig_2_3365682.png								PA188	80	contig_1	1547800	Yes	T	A	6	Subsample/80/PA188_contig_1_1547800.png
	PA188	HERRO_dorado_bacteria	contig_2	3365689		A	G	6	HERRO_dorado_bacteria/PA188_contig_2_3365689.png								PA188	80	contig_1	1547807	Yes	AA	GC	6	Subsample/80/PA188_contig_1_1547807.png
	PA188	HERRO_dorado_bacteria	contig_2	3365709		T	G	6	HERRO_dorado_bacteria/PA188_contig_2_3365709.png								PA188	80	contig_1	1547811	Yes	T	TC	6	Subsample/80/PA188_contig_1_1547811.png
	PA188	HERRO_dorado_bacteria	contig_2	3365720		G	T	6	HERRO_dorado_bacteria/PA188_contig_2_3365720.png								PA188	80	contig_1	1547823	Yes	T	TG	6	Subsample/80/PA188_contig_1_1547823.png
	PA188	HERRO_dorado_bacteria	contig_2	3365729		G	C	6	HERRO_dorado_bacteria/PA188_contig_2_3365729.png								PA188	80	contig_1	1547825	Yes	T	G	6	Subsample/80/PA188_contig_1_1547825.png
	PA188	HERRO_dorado_bacteria	contig_2	3366218		A	G	6	HERRO_dorado_bacteria/PA188_contig_2_3366218.png								PA188	80	contig_1	1547836	Yes	G	T	6	Subsample/80/PA188_contig_1_1547836.png
	PA188	HERRO_dorado_bacteria	contig_2	3366239		T	A	6	HERRO_dorado_bacteria/PA188_contig_2_3366239.png								PA188	80	contig_1	1547855	Yes	C	CC	6	Subsample/80/PA188_contig_1_1547855.png
	PA188	HERRO_dorado_bacteria	contig_2	3366333		T	G	6	HERRO_dorado_bacteria/PA188_contig_2_3366333.png								PA188	80	contig_1	1547873	Yes	G	GC	6	Subsample/80/PA188_contig_1_1547873.png
	PA188	HERRO_dorado_bacteria	contig_2	3366336		C	A	6	HERRO_dorado_bacteria/PA188_contig_2_3366336.png								PA188	80	contig_1	1547883	Yes	G	GG	6	Subsample/80/PA188_contig_1_1547883.png
	PA188	HERRO_dorado_bacteria	contig_2	3366371		C	G	6	HERRO_dorado_bacteria/PA188_contig_2_3366371.png								PA188	80	contig_1	1547884	Yes	C	CA	6	Subsample/80/PA188_contig_1_1547884.png
	PA188	HERRO_dorado_bacteria	contig_2	3366379		T	G	6	HERRO_dorado_bacteria/PA188_contig_2_3366379.png								PA188	80	contig_1	1547885	Yes	T	TGAGG	6	Subsample/80/PA188_contig_1_1547885.png
	PA188	HERRO_dorado_bacteria	contig_2	3366403		G	A	6	HERRO_dorado_bacteria/PA188_contig_2_3366403.png								PA188	80	contig_1	1547895	Yes	T	TC	6	Subsample/80/PA188_contig_1_1547895.png
	PA188	HERRO_dorado_bacteria	contig_2	3366411		T	G	6	HERRO_dorado_bacteria/PA188_contig_2_3366411.png								PA188	80	contig_1	1547907	Yes	G	GA	6	Subsample/80/PA188_contig_1_1547907.png
	PA188	HERRO_dorado_bacteria	contig_2	3366658		G	A	6	HERRO_dorado_bacteria/PA188_contig_2_3366658.png								PA188	80	contig_1	1547916	Yes	G	GA	6	Subsample/80/PA188_contig_1_1547916.png
	PA188	HERRO_dorado_bacteria	contig_2	3807591		A	G	1	HERRO_dorado_bacteria/PA188_contig_2_3807591.png								PA188	80	contig_1	1547988	Yes	C	CTGGG	6	Subsample/80/PA188_contig_1_1547988.png
	PA188	HERRO_dorado_bacteria	contig_2	3810983		CGC	C	1	HERRO_dorado_bacteria/PA188_contig_2_3810983.png								PA188	80	contig_1	1547995	Yes	A	AG	6	Subsample/80/PA188_contig_1_1547995.png
	PA188	HERRO_dorado_bacteria	contig_2	3916936		T	C	1	HERRO_dorado_bacteria/PA188_contig_2_3916936.png								PA188	80	contig_1	1548004	Yes	A	AA	6	Subsample/80/PA188_contig_1_1548004.png
	PA188	HERRO_dorado_bacteria	contig_2	5037555		A	G	1	HERRO_dorado_bacteria/PA188_contig_2_5037555.png								PA188	80	contig_1	1548007	Yes	G	GA	6	Subsample/80/PA188_contig_1_1548007.png
	PA188	HERRO_dorado_bacteria	contig_2	5418987		A	G	1	HERRO_dorado_bacteria/PA188_contig_2_5418987.png								PA188	80	contig_1	1548009	Yes	G	GT	6	Subsample/80/PA188_contig_1_1548009.png
	PA188	HERRO_dorado_bacteria	contig_2	5900366		A	G	1	HERRO_dorado_bacteria/PA188_contig_2_5900366.png								PA188	80	contig_1	1548067	Yes	G	GT	6	Subsample/80/PA188_contig_1_1548067.png
	PA188	HERRO_dorado_bacteria	contig_2	6006921		GG	G	1	HERRO_dorado_bacteria/PA188_contig_2_6006921.png								PA188	80	contig_1	1548082	Yes	A	AA	6	Subsample/80/PA188_contig_1_1548082.png
	PA188	HERRO_dorado_bacteria	contig_2	6519333		A	G	1	HERRO_dorado_bacteria/PA188_contig_2_6519333.png								PA188	80	contig_1	1548333	Yes	T	A	6	Subsample/80/PA188_contig_1_1548333.png
	PA188	HERRO_dorado_bacteria	contig_2	6537561		A	G	1	HERRO_dorado_bacteria/PA188_contig_2_6537561.png								PA188	80	contig_1	1548342	Yes	C	G	6	Subsample/80/PA188_contig_1_1548342.png
	PA188	HERRO_dorado_bacteria	contig_2	6539572		A	G	1	HERRO_dorado_bacteria/PA188_contig_2_6539572.png								PA188	80	contig_1	1548356	Yes	C	CA	6	Subsample/80/PA188_contig_1_1548356.png
	PA188	HERRO	contig_1	21293	.	ATTGGTGGAGCCGGGGGGATTTGA	A	2	HERRO/PA188_contig_1_21293.png								PA188	80	contig_1	1548362	Yes	A	G	6	Subsample/80/PA188_contig_1_1548362.png
	PA188	HERRO	contig_2	364867	.	T	C	1	HERRO/PA188_contig_2_364867.png								PA188	80	contig_1	1548389	Yes	T	C	6	Subsample/80/PA188_contig_1_1548389.png
	PA188	HERRO	contig_2	802673	.	A	G	1	HERRO/PA188_contig_2_802673.png								PA188	80	contig_1	1548410	Yes	G	T	6	Subsample/80/PA188_contig_1_1548410.png
	PA188	HERRO	contig_2	1304474	.	GG	G	1	HERRO/PA188_contig_2_1304474.png								PA188	80	contig_1	1548420	Yes	T	C	6	Subsample/80/PA188_contig_1_1548420.png
	PA188	HERRO	contig_2	1522397	.	T	C	1	HERRO/PA188_contig_2_1522397.png								PA188	80	contig_1	1548425	Yes	A	C	6	Subsample/80/PA188_contig_1_1548425.png
	PA188	HERRO	contig_2	2026656	.	C	G	3	HERRO/PA188_contig_2_2026656.png								PA188	80	contig_1	1548430	Yes	T	TG	6	Subsample/80/PA188_contig_1_1548430.png
	PA188	HERRO	contig_2	2137548	.	A	G	1	HERRO/PA188_contig_2_2137548.png								PA188	80	contig_1	1548438	Yes	G	GG	6	Subsample/80/PA188_contig_1_1548438.png
	PA188	HERRO	contig_2	2246060	.	A	G	1	HERRO/PA188_contig_2_2246060.png								PA188	80	contig_1	1548453	Yes	A	AA	6	Subsample/80/PA188_contig_1_1548453.png
	PA188	HERRO	contig_2	2461145	.	CGGC	C	1	HERRO/PA188_contig_2_2461145.png								PA188	80	contig_1	1548458	Yes	A	AT	6	Subsample/80/PA188_contig_1_1548458.png
	PA188	HERRO	contig_2	2538611	.	T	C	1	HERRO/PA188_contig_2_2538611.png								PA188	80	contig_1	1548468	Yes	T	G	6	Subsample/80/PA188_contig_1_1548468.png
	PA188	HERRO	contig_2	2545848	.	CGC	C	1	HERRO/PA188_contig_2_2545848.png								PA188	80	contig_1	1548470	Yes	T	A	6	Subsample/80/PA188_contig_1_1548470.png
	PA188	HERRO	contig_2	2625152	.	A	G	1	HERRO/PA188_contig_2_2625152.png								PA188	80	contig_1	1548492	Yes	G	A	6	Subsample/80/PA188_contig_1_1548492.png
	PA188	HERRO	contig_2	2915825	.	A	G	1	HERRO/PA188_contig_2_2915825.png								PA188	80	contig_1	1548498	Yes	T	C	6	Subsample/80/PA188_contig_1_1548498.png
	PA188	HERRO	contig_2	3722585	.	CC	C	1	HERRO/PA188_contig_2_3722585.png								PA188	80	contig_1	1548500	Yes	T	G	6	Subsample/80/PA188_contig_1_1548500.png
	PA188	HERRO	contig_2	3745229	.	T	C	1	HERRO/PA188_contig_2_3745229.png								PA188	80	contig_1	1548521	Yes	C	G	6	Subsample/80/PA188_contig_1_1548521.png
	PA188	HERRO	contig_2	3810985	.	CGCC	C	1	HERRO/PA188_contig_2_3810985.png								PA188	80	contig_1	1548527	Yes	A	AT	6	Subsample/80/PA188_contig_1_1548527.png
	PA188	HERRO	contig_2	3916938	.	T	C	1	HERRO/PA188_contig_2_3916938.png								PA188	80	contig_1	1548559	Yes	A	AG	6	Subsample/80/PA188_contig_1_1548559.png
	PA188	HERRO	contig_2	4136357	.	T	C	1	HERRO/PA188_contig_2_4136357.png								PA188	80	contig_1	1548652	Yes	G	GA	6	Subsample/80/PA188_contig_1_1548652.png
	PA188	HERRO	contig_2	4904241	.	A	G	1	HERRO/PA188_contig_2_4904241.png								PA188	80	contig_1	1548708	Yes	G	GT	6	Subsample/80/PA188_contig_1_1548708.png
	PA188	HERRO	contig_2	5037557	.	A	G	1	HERRO/PA188_contig_2_5037557.png								PA188	80	contig_1	1548716	Yes	G	GG	6	Subsample/80/PA188_contig_1_1548716.png
	PA188	HERRO	contig_2	5418989	.	A	G	1	HERRO/PA188_contig_2_5418989.png								PA188	80	contig_1	1548718	Yes	A	AA	6	Subsample/80/PA188_contig_1_1548718.png
	PA188	HERRO	contig_2	5796681	.	T	G	1	HERRO/PA188_contig_2_5796681.png								PA188	80	contig_1	1987398	No	A	G	1	Subsample/80/PA188_contig_1_1987398.png
	PA188	HERRO	contig_2	5806191	.	T	C	1	HERRO/PA188_contig_2_5806191.png								PA188	80	contig_1	1990790	No	CGC	C	1	Subsample/80/PA188_contig_1_1990790.png
	PA188	HERRO	contig_2	5900368	.	A	G	1	HERRO/PA188_contig_2_5900368.png								PA188	80	contig_1	2074932	No	CGGC	C	1	Subsample/80/PA188_contig_1_2074932.png
	PA188	HERRO	contig_2	6006923	.	GG	G	1	HERRO/PA188_contig_2_6006923.png								PA188	80	contig_1	2096746	No	T	C	1	Subsample/80/PA188_contig_1_2096746.png
	PA188	HERRO	contig_2	6217678	.	CGCC	C	1	HERRO/PA188_contig_2_6217678.png								PA188	80	contig_1	2316165	No	T	C	1	Subsample/80/PA188_contig_1_2316165.png
	PA188	uncorrected_dorado_bacteria	contig_1	98081	.	A	G	1	uncorrected_dorado_bacteria/PA188_contig_1_98081.png								PA188	80	contig_1	2323934	No	T	C	1	Subsample/80/PA188_contig_1_2323934.png
	PA188	uncorrected_dorado_bacteria	contig_1	307394	.	A	G	1	uncorrected_dorado_bacteria/PA188_contig_1_307394.png								PA188	80	contig_1	2882594	No	CGGC	C	1	Subsample/80/PA188_contig_1_2882594.png
	PA188	uncorrected_dorado_bacteria	contig_1	364867	.	T	C	1	uncorrected_dorado_bacteria/PA188_contig_1_364867.png								PA188	80	contig_1	2884780	No	A	G	1	Subsample/80/PA188_contig_1_2884780.png
	PA188	uncorrected_dorado_bacteria	contig_1	390692	.	A	G	1	uncorrected_dorado_bacteria/PA188_contig_1_390692.png								PA188	80	contig_1	3425243	No	A	G	1	Subsample/80/PA188_contig_1_3425243.png
	PA188	uncorrected_dorado_bacteria	contig_1	689630	.	A	G	1	uncorrected_dorado_bacteria/PA188_contig_1_689630.png								PA188	80	contig_1	3748921	No	A	G	1	Subsample/80/PA188_contig_1_3748921.png
	PA188	uncorrected_dorado_bacteria	contig_1	802673	.	A	G	1	uncorrected_dorado_bacteria/PA188_contig_1_802673.png								PA188	80	contig_1	3976492	No	T	G	1	Subsample/80/PA188_contig_1_3976492.png
	PA188	uncorrected_dorado_bacteria	contig_1	1047766	.	A	G	1	uncorrected_dorado_bacteria/PA188_contig_1_1047766.png								PA188	80	contig_1	3986002	No	T	C	1	Subsample/80/PA188_contig_1_3986002.png
	PA188	uncorrected_dorado_bacteria	contig_1	1053094	.	GA	G	1	uncorrected_dorado_bacteria/PA188_contig_1_1053094.png								PA188	80	contig_1	4186734	No	GG	G	1	Subsample/80/PA188_contig_1_4186734.png
	PA188	uncorrected_dorado_bacteria	contig_1	1127551	.	A	G	1	uncorrected_dorado_bacteria/PA188_contig_1_1127551.png								PA188	80	contig_1	4410522	No	A	G	1	Subsample/80/PA188_contig_1_4410522.png
	PA188	uncorrected_dorado_bacteria	contig_1	1184011	.	TG	T	1	uncorrected_dorado_bacteria/PA188_contig_1_1184011.png								PA188	80	contig_1	4699146	No	A	G	1	Subsample/80/PA188_contig_1_4699146.png
	PA188	uncorrected_dorado_bacteria	contig_1	1552585	.	A	G	1	uncorrected_dorado_bacteria/PA188_contig_1_1552585.png								PA188	80	contig_1	4717374	No	A	G	1	Subsample/80/PA188_contig_1_4717374.png
	PA188	uncorrected_dorado_bacteria	contig_1	1604365	.	A	G	1	uncorrected_dorado_bacteria/PA188_contig_1_1604365.png								PA188	80	contig_1	4719385	No	A	G	1	Subsample/80/PA188_contig_1_4719385.png
	PA188	uncorrected_dorado_bacteria	contig_1	1657100	.	A	G	1	uncorrected_dorado_bacteria/PA188_contig_1_1657100.png								PA188	80	contig_1	5101569	No	A	G	1	Subsample/80/PA188_contig_1_5101569.png
	PA188	uncorrected_dorado_bacteria	contig_1	2026657	.	C	G	3	uncorrected_dorado_bacteria/PA188_contig_1_2026657.png								PA188	80	contig_1	5126903	No	T	C	1	Subsample/80/PA188_contig_1_5126903.png
	PA188	uncorrected_dorado_bacteria	contig_1	2101919	.	A	G	1	uncorrected_dorado_bacteria/PA188_contig_1_2101919.png								PA188	80	contig_1	5303606	No	A	AA	1	Subsample/80/PA188_contig_1_5303606.png
	PA188	uncorrected_dorado_bacteria	contig_1	2137549	.	A	G	1	uncorrected_dorado_bacteria/PA188_contig_1_2137549.png								PA188	80	contig_1	5340941	No	T	C	1	Subsample/80/PA188_contig_1_5340941.png
	PA188	uncorrected_dorado_bacteria	contig_1	2246061	.	A	G	1	uncorrected_dorado_bacteria/PA188_contig_1_2246061.png								PA188	80	contig_1	5493197	No	T	C	1	Subsample/80/PA188_contig_1_5493197.png
	PA188	uncorrected_dorado_bacteria	contig_1	2622089	.	A	G	1	uncorrected_dorado_bacteria/PA188_contig_1_2622089.png								PA188	80	contig_1	5714754	No	A	G	1	Subsample/80/PA188_contig_1_5714754.png
	PA188	uncorrected_dorado_bacteria	contig_1	2625148	.	A	G	1	uncorrected_dorado_bacteria/PA188_contig_1_2625148.png								PA188	80	contig_1	5736303	No	GA	G	1	Subsample/80/PA188_contig_1_5736303.png
	PA188	uncorrected_dorado_bacteria	contig_1	2768970	.	T	C	1	uncorrected_dorado_bacteria/PA188_contig_1_2768970.png								PA188	80	contig_1	5778748	No	A	G	1	Subsample/80/PA188_contig_1_5778748.png
	PA188	uncorrected_dorado_bacteria	contig_1	3241880	.	A	G	1	uncorrected_dorado_bacteria/PA188_contig_1_3241880.png								PA188	80	contig_1	5781176	No	A	G	1	Subsample/80/PA188_contig_1_5781176.png
	PA188	uncorrected_dorado_bacteria	contig_1	3834828	.	A	G	1	uncorrected_dorado_bacteria/PA188_contig_1_3834828.png								PA188	80	contig_1	6498471	No	T	C	1	Subsample/80/PA188_contig_1_6498471.png
	PA188	uncorrected_dorado_bacteria	contig_1	3944171	.	T	C	1	uncorrected_dorado_bacteria/PA188_contig_1_3944171.png								PA188	80	contig_1	6528658	No	A	G	1	Subsample/80/PA188_contig_1_6528658.png
	PA188	uncorrected_dorado_bacteria	contig_1	4178270	.	T	C	1	uncorrected_dorado_bacteria/PA188_contig_1_4178270.png								PA188	80	contig_2	1	Yes	CATCATCTTAGTCACAGCGCCTCTCCTAGCTCTGTACCCCGCGTCGCTGCTGGTTTTGCCAGAACACATACGCACATACACATACACACAGATTCACATACAAACGTTGCTGCGGTGTATGGCTATGTGTATGTTGGCTCGTTCCCGAACCTGCCACATACAAGAAAATGAAGCGATCAGACATCAAGCGGCGACCGCTAAGCGATACCGTCCTCTCCTCCCTTGAGCCAGAAGCTAAGGAGTACCGGGAGAAATACGGGGTAGACAGGATCTACCTTGTTGTCTCGCCGAACGGGCGCAAGCGGTGGGAAATGCGCCACAAGAAGCCTGACGGCAAGTGGTCATGGCTTGGCCTTGGCGGATACCCTGACGTTAGCGCCAAGCGTGCGAGAGAGAAAG…	C	2	Subsample/80/PA188_contig_2_1.png
	PA188	uncorrected_dorado_bacteria	contig_1	4617637	.	CG	C	1	uncorrected_dorado_bacteria/PA188_contig_1_4617637.png								PA200	80	contig_1	749998	No	AA	A	1	Subsample/80/PA200_contig_1_749998.png
	PA188	uncorrected_dorado_bacteria	contig_1	4743128	.	A	G	1	uncorrected_dorado_bacteria/PA188_contig_1_4743128.png								PA200	80	contig_1	4529077	No	TT	T	1	Subsample/80/PA200_contig_1_4529077.png
	PA188	uncorrected_dorado_bacteria	contig_1	5064791	.	A	G	1	uncorrected_dorado_bacteria/PA188_contig_1_5064791.png								PA222	80	contig_1	6041571	Yes	C	G	3	Subsample/80/PA222_contig_1_6041571.png
	PA188	uncorrected_dorado_bacteria	contig_1	5184769	.	A	G	1	uncorrected_dorado_bacteria/PA188_contig_1_5184769.png								PA223	80	contig_1	3037908	Yes	C	G	3	Subsample/80/PA223_contig_1_3037908.png
	PA188	uncorrected_dorado_bacteria	contig_1	5272666	.	A	G	1	uncorrected_dorado_bacteria/PA188_contig_1_5272666.png								PA228_1	80	contig_1	6353408	Yes	C	G	3	Subsample/80/PA228_1_contig_1_6353408.png
	PA188	uncorrected_dorado_bacteria	contig_1	5927602	.	A	G	1	uncorrected_dorado_bacteria/PA188_contig_1_5927602.png								PA068	70	contig_1	33267	No	GA	G	1	Subsample/70/PA068_contig_1_33267.png
	PA188	uncorrected_dorado_bacteria	contig_1	6034157	.	GG	G	1	uncorrected_dorado_bacteria/PA188_contig_1_6034157.png								PA068	70	contig_1	76544	No	A	G	1	Subsample/70/PA068_contig_1_76544.png
	PA188	uncorrected_dorado_bacteria	contig_1	6546569	.	A	G	1	uncorrected_dorado_bacteria/PA188_contig_1_6546569.png								PA068	70	contig_1	387259	No	A	G	1	Subsample/70/PA068_contig_1_387259.png
	PA188	uncorrected_dorado_bacteria	contig_1	6564797	.	A	G	1	uncorrected_dorado_bacteria/PA188_contig_1_6564797.png								PA068	70	contig_1	401133	No	CG	C	1	Subsample/70/PA068_contig_1_401133.png
	PA188	uncorrected_dorado_bacteria	contig_1	6566808	.	A	G	1	uncorrected_dorado_bacteria/PA188_contig_1_6566808.png								PA068	70	contig_2	26604	No	T	C	1	Subsample/70/PA068_contig_2_26604.png
	PA188	HERRO_medaka_corrected	contig_1_0	21293	.	ATTGGTGGAGCCGGGGGGATTTGA	A	2	HERRO_medaka_corrected/PA188_contig_1_0_21293.png								PA068	70	contig_2	120368	No	A	G	1	Subsample/70/PA068_contig_2_120368.png
	PA188	HERRO_medaka_corrected	contig_2_0	364867	.	T	C	1	HERRO_medaka_corrected/PA188_contig_2_0_364867.png								PA068	70	contig_2	152948	No	A	G	1	Subsample/70/PA068_contig_2_152948.png
	PA188	HERRO_medaka_corrected	contig_2_0	802673	.	A	G	1	HERRO_medaka_corrected/PA188_contig_2_0_802673.png								PA068	70	contig_2	159047	No	A	G	1	Subsample/70/PA068_contig_2_159047.png
	PA188	HERRO_medaka_corrected	contig_2_0	1522396	.	T	C	1	HERRO_medaka_corrected/PA188_contig_2_0_1522396.png								PA068	70	contig_2	183548	No	A	G	1	Subsample/70/PA068_contig_2_183548.png
	PA188	HERRO_medaka_corrected	contig_2_0	2026655	.	C	G	3	HERRO_medaka_corrected/PA188_contig_2_0_2026655.png								PA068	70	contig_2	364249	No	A	G	1	Subsample/70/PA068_contig_2_364249.png
	PA188	HERRO_medaka_corrected	contig_2_0	2137547	.	A	G	1	HERRO_medaka_corrected/PA188_contig_2_0_2137547.png								PA068	70	contig_2	494990	No	A	G	1	Subsample/70/PA068_contig_2_494990.png
	PA188	HERRO_medaka_corrected	contig_2_0	2246059	.	A	G	1	HERRO_medaka_corrected/PA188_contig_2_0_2246059.png								PA068	70	contig_2	508770	No	CGGC	C	1	Subsample/70/PA068_contig_2_508770.png
	PA188	HERRO_medaka_corrected	contig_2_0	2461144	.	CGGC	C	1	HERRO_medaka_corrected/PA188_contig_2_0_2461144.png								PA068	70	contig_2	611421	No	G	C	1	Subsample/70/PA068_contig_2_611421.png
	PA188	HERRO_medaka_corrected	contig_2_0	2538610	.	T	C	1	HERRO_medaka_corrected/PA188_contig_2_0_2538610.png								PA068	70	contig_2	611423	No	A	G	1	Subsample/70/PA068_contig_2_611423.png
	PA188	HERRO_medaka_corrected	contig_2_0	2545848	.	CC	C	1	HERRO_medaka_corrected/PA188_contig_2_0_2545848.png								PA068	70	contig_2	694212	No	A	G	1	Subsample/70/PA068_contig_2_694212.png
	PA188	HERRO_medaka_corrected	contig_2_0	2625150	.	A	G	1	HERRO_medaka_corrected/PA188_contig_2_0_2625150.png								PA068	70	contig_2	756031	No	A	G	1	Subsample/70/PA068_contig_2_756031.png
	PA188	HERRO_medaka_corrected	contig_2_0	2915823	.	A	G	1	HERRO_medaka_corrected/PA188_contig_2_0_2915823.png								PA068	70	contig_2	766235	No	T	C	1	Subsample/70/PA068_contig_2_766235.png
	PA188	HERRO_medaka_corrected	contig_2_0	3745226	.	T	C	1	HERRO_medaka_corrected/PA188_contig_2_0_3745226.png								PA068	70	contig_2	777403	No	T	C	1	Subsample/70/PA068_contig_2_777403.png
	PA188	HERRO_medaka_corrected	contig_2_0	3810982	.	CGCC	C	1	HERRO_medaka_corrected/PA188_contig_2_0_3810982.png								PA068	70	contig_2	1268018	No	GG	G	1	Subsample/70/PA068_contig_2_1268018.png
	PA188	HERRO_medaka_corrected	contig_2_0	3916935	.	T	C	1	HERRO_medaka_corrected/PA188_contig_2_0_3916935.png								PA068	70	contig_2	1284164	No	A	G	1	Subsample/70/PA068_contig_2_1284164.png
	PA188	HERRO_medaka_corrected	contig_2_0	4136354	.	T	C	1	HERRO_medaka_corrected/PA188_contig_2_0_4136354.png								PA068	70	contig_2	1318920	No	GG	G	1	Subsample/70/PA068_contig_2_1318920.png
	PA188	HERRO_medaka_corrected	contig_2_0	4904238	.	A	G	1	HERRO_medaka_corrected/PA188_contig_2_0_4904238.png								PA068	70	contig_2	1364425	No	CGC	C	1	Subsample/70/PA068_contig_2_1364425.png
	PA188	HERRO_medaka_corrected	contig_2_0	5037554	.	A	G	1	HERRO_medaka_corrected/PA188_contig_2_0_5037554.png								PA068	70	contig_2	1570265	No	GG	G	1	Subsample/70/PA068_contig_2_1570265.png
	PA188	HERRO_medaka_corrected	contig_2_0	5418986	.	A	G	1	HERRO_medaka_corrected/PA188_contig_2_0_5418986.png								PA068	70	contig_2	1632041	No	A	G	1	Subsample/70/PA068_contig_2_1632041.png
	PA188	HERRO_medaka_corrected	contig_2_0	5796678	.	T	G	1	HERRO_medaka_corrected/PA188_contig_2_0_5796678.png								PA068	70	contig_2	1729533	No	A	G	1	Subsample/70/PA068_contig_2_1729533.png
	PA188	HERRO_medaka_corrected	contig_2_0	5806188	.	T	C	1	HERRO_medaka_corrected/PA188_contig_2_0_5806188.png								PA068	70	contig_2	1907379	No	A	G	1	Subsample/70/PA068_contig_2_1907379.png
	PA188	HERRO_medaka_corrected	contig_2_0	5900365	.	A	G	1	HERRO_medaka_corrected/PA188_contig_2_0_5900365.png								PA068	70	contig_2	2039160	No	A	G	1	Subsample/70/PA068_contig_2_2039160.png
	PA188	HERRO_medaka_corrected	contig_2_0	6217674	.	CCC	C	1	HERRO_medaka_corrected/PA188_contig_2_0_6217674.png								PA068	70	contig_2	2078096	No	A	G	1	Subsample/70/PA068_contig_2_2078096.png
	PA188	HERRO_medaka_uncorrected	contig_1_0	21270	.	TGGTGAGCCGT	T	2	HERRO_medaka_uncorrected/PA188_contig_1_0_21270.png								PA068	70	contig_2	2160038	No	GG	G	1	Subsample/70/PA068_contig_2_2160038.png
	PA188	HERRO_medaka_uncorrected	contig_2_0	98081	.	A	G	1	HERRO_medaka_uncorrected/PA188_contig_2_0_98081.png								PA068	70	contig_2	2576092	No	A	G	1	Subsample/70/PA068_contig_2_2576092.png
	PA188	HERRO_medaka_uncorrected	contig_2_0	125494	.	A	G	1	HERRO_medaka_uncorrected/PA188_contig_2_0_125494.png								PA068	70	contig_2	2644426	No	A	G	1	Subsample/70/PA068_contig_2_2644426.png
	PA188	HERRO_medaka_uncorrected	contig_2_0	327531	.	A	AA	1	HERRO_medaka_uncorrected/PA188_contig_2_0_327531.png								PA068	70	contig_2	2733638	No	GG	G	1	Subsample/70/PA068_contig_2_2733638.png
	PA188	HERRO_medaka_uncorrected	contig_2_0	364866	.	T	C	1	HERRO_medaka_uncorrected/PA188_contig_2_0_364866.png								PA068	70	contig_2	2887314	No	A	G	1	Subsample/70/PA068_contig_2_2887314.png
	PA188	HERRO_medaka_uncorrected	contig_2_0	689629	.	A	G	1	HERRO_medaka_uncorrected/PA188_contig_2_0_689629.png								PA068	70	contig_2	2914475	No	T	C	1	Subsample/70/PA068_contig_2_2914475.png
	PA188	HERRO_medaka_uncorrected	contig_2_0	716016	.	A	G	1	HERRO_medaka_uncorrected/PA188_contig_2_0_716016.png								PA068	70	contig_2	2928969	No	T	C	1	Subsample/70/PA068_contig_2_2928969.png
	PA188	HERRO_medaka_uncorrected	contig_2_0	802672	.	A	G	1	HERRO_medaka_uncorrected/PA188_contig_2_0_802672.png								PA068	70	contig_2	3055548	No	A	G	1	Subsample/70/PA068_contig_2_3055548.png
	PA188	HERRO_medaka_uncorrected	contig_2_0	1304473	.	GG	G	1	HERRO_medaka_uncorrected/PA188_contig_2_0_1304473.png								PA068	70	contig_2	3069604	Yes	C	G	3	Subsample/70/PA068_contig_2_3069604.png
	PA188	HERRO_medaka_uncorrected	contig_2_0	1485837	.	A	G	1	HERRO_medaka_uncorrected/PA188_contig_2_0_1485837.png								PA068	70	contig_2	3142279	No	GT	G	1	Subsample/70/PA068_contig_2_3142279.png
	PA188	HERRO_medaka_uncorrected	contig_2_0	1552583	.	A	G	1	HERRO_medaka_uncorrected/PA188_contig_2_0_1552583.png								PA068	70	contig_2	3166000	No	A	G	1	Subsample/70/PA068_contig_2_3166000.png
	PA188	HERRO_medaka_uncorrected	contig_2_0	1657098	.	A	G	1	HERRO_medaka_uncorrected/PA188_contig_2_0_1657098.png								PA068	70	contig_2	3198371	No	A	G	1	Subsample/70/PA068_contig_2_3198371.png
	PA188	HERRO_medaka_uncorrected	contig_2_0	2026655	.	C	G	3	HERRO_medaka_uncorrected/PA188_contig_2_0_2026655.png								PA068	70	contig_2	3252835	No	CGGC	C	1	Subsample/70/PA068_contig_2_3252835.png
	PA188	HERRO_medaka_uncorrected	contig_2_0	2137547	.	A	G	1	HERRO_medaka_uncorrected/PA188_contig_2_0_2137547.png								PA068	70	contig_2	3285915	No	A	G	1	Subsample/70/PA068_contig_2_3285915.png
	PA188	HERRO_medaka_uncorrected	contig_2_0	2246059	.	A	G	1	HERRO_medaka_uncorrected/PA188_contig_2_0_2246059.png								PA068	70	contig_2	3310861	No	A	G	1	Subsample/70/PA068_contig_2_3310861.png
	PA188	HERRO_medaka_uncorrected	contig_2_0	2461143	.	GG	G	1	HERRO_medaka_uncorrected/PA188_contig_2_0_2461143.png								PA068	70	contig_2	3318154	No	A	G	1	Subsample/70/PA068_contig_2_3318154.png
	PA188	HERRO_medaka_uncorrected	contig_2_0	2545844	.	GG	G	1	HERRO_medaka_uncorrected/PA188_contig_2_0_2545844.png								PA068	70	contig_2	3508120	No	T	C	1	Subsample/70/PA068_contig_2_3508120.png
	PA188	HERRO_medaka_uncorrected	contig_2_0	2622089	.	A	G	1	HERRO_medaka_uncorrected/PA188_contig_2_0_2622089.png								PA068	70	contig_2	3539359	No	GG	G	1	Subsample/70/PA068_contig_2_3539359.png
	PA188	HERRO_medaka_uncorrected	contig_2_0	2625148	.	A	G	1	HERRO_medaka_uncorrected/PA188_contig_2_0_2625148.png								PA068	70	contig_2	3544571	No	GG	G	1	Subsample/70/PA068_contig_2_3544571.png
	PA188	HERRO_medaka_uncorrected	contig_2_0	3241880	.	A	G	1	HERRO_medaka_uncorrected/PA188_contig_2_0_3241880.png								PA068	70	contig_2	3643938	No	A	G	1	Subsample/70/PA068_contig_2_3643938.png
	PA188	HERRO_medaka_uncorrected	contig_2_0	3359689	.	C	A	1	HERRO_medaka_uncorrected/PA188_contig_2_0_3359689.png								PA068	70	contig_2	3665383	No	A	G	1	Subsample/70/PA068_contig_2_3665383.png
	PA188	HERRO_medaka_uncorrected	contig_2_0	3360819	.	T	TC	6	HERRO_medaka_uncorrected/PA188_contig_2_0_3360819.png								PA068	70	contig_2	3923361	No	A	G	1	Subsample/70/PA068_contig_2_3923361.png
	PA188	HERRO_medaka_uncorrected	contig_2_0	3360887	.	C	T	6	HERRO_medaka_uncorrected/PA188_contig_2_0_3360887.png								PA068	70	contig_2	3937311	No	A	G	1	Subsample/70/PA068_contig_2_3937311.png
	PA188	HERRO_medaka_uncorrected	contig_2_0	3360894	.	T	G	6	HERRO_medaka_uncorrected/PA188_contig_2_0_3360894.png								PA068	70	contig_2	4320534	No	T	C	1	Subsample/70/PA068_contig_2_4320534.png
	PA188	HERRO_medaka_uncorrected	contig_2_0	3360904	.	T	G	6	HERRO_medaka_uncorrected/PA188_contig_2_0_3360904.png								PA068	70	contig_2	4532126	No	A	G	1	Subsample/70/PA068_contig_2_4532126.png
	PA188	HERRO_medaka_uncorrected	contig_2_0	3360910	.	T	G	6	HERRO_medaka_uncorrected/PA188_contig_2_0_3360910.png								PA068	70	contig_2	4534121	No	A	G	1	Subsample/70/PA068_contig_2_4534121.png
	PA188	HERRO_medaka_uncorrected	contig_2_0	3360912	.	GC	A	6	HERRO_medaka_uncorrected/PA188_contig_2_0_3360912.png								PA068	70	contig_2	4750801	No	T	C	1	Subsample/70/PA068_contig_2_4750801.png
	PA188	HERRO_medaka_uncorrected	contig_2_0	3360915	.	T	A	6	HERRO_medaka_uncorrected/PA188_contig_2_0_3360915.png								PA068	70	contig_2	4886202	No	GGG	G	1	Subsample/70/PA068_contig_2_4886202.png
	PA188	HERRO_medaka_uncorrected	contig_2_0	3360923	.	T	G	6	HERRO_medaka_uncorrected/PA188_contig_2_0_3360923.png								PA068	70	contig_2	5202680	No	T	C	1	Subsample/70/PA068_contig_2_5202680.png
	PA188	HERRO_medaka_uncorrected	contig_2_0	3361251	.	T	G	6	HERRO_medaka_uncorrected/PA188_contig_2_0_3361251.png								PA068	70	contig_2	5413745	No	A	G	1	Subsample/70/PA068_contig_2_5413745.png
	PA188	HERRO_medaka_uncorrected	contig_2_0	3361274	.	A	G	6	HERRO_medaka_uncorrected/PA188_contig_2_0_3361274.png								PA068	70	contig_2	5432553	No	A	G	1	Subsample/70/PA068_contig_2_5432553.png
	PA188	HERRO_medaka_uncorrected	contig_2_0	3361291	.	C	G	6	HERRO_medaka_uncorrected/PA188_contig_2_0_3361291.png								PA068	70	contig_2	5444373	No	CGCC	C	1	Subsample/70/PA068_contig_2_5444373.png
	PA188	HERRO_medaka_uncorrected	contig_2_0	3361296	.	A	G	6	HERRO_medaka_uncorrected/PA188_contig_2_0_3361296.png								PA068	70	contig_2	5526747	No	A	G	1	Subsample/70/PA068_contig_2_5526747.png
	PA188	HERRO_medaka_uncorrected	contig_2_0	3361316	.	C	G	6	HERRO_medaka_uncorrected/PA188_contig_2_0_3361316.png								PA068	70	contig_3	104652	No	A	G	1	Subsample/70/PA068_contig_3_104652.png
	PA188	HERRO_medaka_uncorrected	contig_2_0	3361320	.	GG	G	6	HERRO_medaka_uncorrected/PA188_contig_2_0_3361320.png								PA075	70	contig_1	3447781	No	G	GG	1	Subsample/70/PA075_contig_1_3447781.png
	PA188	HERRO_medaka_uncorrected	contig_2_0	3361322	.	CA	C	6	HERRO_medaka_uncorrected/PA188_contig_2_0_3361322.png								PA075	70	contig_1	5188384	No	C	CC	1	Subsample/70/PA075_contig_1_5188384.png
	PA188	HERRO_medaka_uncorrected	contig_2_0	3361333	.	A	C	6	HERRO_medaka_uncorrected/PA188_contig_2_0_3361333.png								PA075	70	contig_1	5200956	Yes	C	G	3	Subsample/70/PA075_contig_1_5200956.png
	PA188	HERRO_medaka_uncorrected	contig_2_0	3361345	.	A	C	6	HERRO_medaka_uncorrected/PA188_contig_2_0_3361345.png								PA099	70	contig_1	5459560	Yes	C	G	3	Subsample/70/PA099_contig_1_5459560.png
	PA188	HERRO_medaka_uncorrected	contig_2_0	3361352	.	C	T	6	HERRO_medaka_uncorrected/PA188_contig_2_0_3361352.png								PA188	70	contig_1	108763	No	A	G	1	Subsample/70/PA188_contig_1_108763.png
	PA188	HERRO_medaka_uncorrected	contig_2_0	3361371	.	TGT	T	6	HERRO_medaka_uncorrected/PA188_contig_2_0_3361371.png								PA188	70	contig_1	321034	No	A	G	1	Subsample/70/PA188_contig_1_321034.png
	PA188	HERRO_medaka_uncorrected	contig_2_0	3361380	.	T	C	6	HERRO_medaka_uncorrected/PA188_contig_2_0_3361380.png								PA188	70	contig_1	393341	No	CGC	C	1	Subsample/70/PA188_contig_1_393341.png
	PA188	HERRO_medaka_uncorrected	contig_2_0	3361384	.	C	G	6	HERRO_medaka_uncorrected/PA188_contig_2_0_3361384.png								PA188	70	contig_1	659421	No	TC	T	1	Subsample/70/PA188_contig_1_659421.png
	PA188	HERRO_medaka_uncorrected	contig_2_0	3361789	.	A	C	6	HERRO_medaka_uncorrected/PA188_contig_2_0_3361789.png								PA188	70	contig_1	1083203	No	CGT	C	1	Subsample/70/PA188_contig_1_1083203.png
	PA188	HERRO_medaka_uncorrected	contig_2_0	3361801	.	AT	A	6	HERRO_medaka_uncorrected/PA188_contig_2_0_3361801.png								PA188	70	contig_1	1326312	No	A	G	1	Subsample/70/PA188_contig_1_1326312.png
	PA188	HERRO_medaka_uncorrected	contig_2_0	3361943	.	T	C	6	HERRO_medaka_uncorrected/PA188_contig_2_0_3361943.png								PA188	70	contig_1	1478568	No	A	G	1	Subsample/70/PA188_contig_1_1478568.png
	PA188	HERRO_medaka_uncorrected	contig_2_0	3361957	.	C	G	6	HERRO_medaka_uncorrected/PA188_contig_2_0_3361957.png								PA188	70	contig_1	1515911	No	T	TT	1	Subsample/70/PA188_contig_1_1515911.png
	PA188	HERRO_medaka_uncorrected	contig_2_0	3361960	.	A	AC	6	HERRO_medaka_uncorrected/PA188_contig_2_0_3361960.png								PA188	70	contig_1	1661079	No	A	G	1	Subsample/70/PA188_contig_1_1661079.png
	PA188	HERRO_medaka_uncorrected	contig_2_0	3361964	.	C	A	6	HERRO_medaka_uncorrected/PA188_contig_2_0_3361964.png								PA188	70	contig_1	1692606	No	A	G	1	Subsample/70/PA188_contig_1_1692606.png
	PA188	HERRO_medaka_uncorrected	contig_2_0	3361968	.	A	G	6	HERRO_medaka_uncorrected/PA188_contig_2_0_3361968.png								PA188	70	contig_1	1745353	No	T	C	1	Subsample/70/PA188_contig_1_1745353.png
	PA188	HERRO_medaka_uncorrected	contig_2_0	3362500	.	A	C	6	HERRO_medaka_uncorrected/PA188_contig_2_0_3362500.png								PA188	70	contig_1	2100124	No	T	C	1	Subsample/70/PA188_contig_1_2100124.png
	PA188	HERRO_medaka_uncorrected	contig_2_0	3362524	.	T	G	6	HERRO_medaka_uncorrected/PA188_contig_2_0_3362524.png								PA188	70	contig_1	2120363	No	T	C	1	Subsample/70/PA188_contig_1_2120363.png
	PA188	HERRO_medaka_uncorrected	contig_2_0	3362541	.	T	A	6	HERRO_medaka_uncorrected/PA188_contig_2_0_3362541.png								PA188	70	contig_1	2209170	No	GG	G	1	Subsample/70/PA188_contig_1_2209170.png
	PA188	HERRO_medaka_uncorrected	contig_2_0	3362546	.	T	G	6	HERRO_medaka_uncorrected/PA188_contig_2_0_3362546.png								PA188	70	contig_1	2632776	No	CC	C	1	Subsample/70/PA188_contig_1_2632776.png
	PA188	HERRO_medaka_uncorrected	contig_2_0	3362796	.	TT	AA	6	HERRO_medaka_uncorrected/PA188_contig_2_0_3362796.png								PA188	70	contig_1	2833508	No	A	G	1	Subsample/70/PA188_contig_1_2833508.png
	PA188	HERRO_medaka_uncorrected	contig_2_0	3362802	.	T	A	6	HERRO_medaka_uncorrected/PA188_contig_2_0_3362802.png								PA188	70	contig_1	2843018	No	A	C	1	Subsample/70/PA188_contig_1_2843018.png
	PA188	HERRO_medaka_uncorrected	contig_2_0	3362981	.	TAG	CCA	6	HERRO_medaka_uncorrected/PA188_contig_2_0_3362981.png								PA188	70	contig_1	3308233	No	CT	C	1	Subsample/70/PA188_contig_1_3308233.png
	PA188	HERRO_medaka_uncorrected	contig_2_0	3362988	.	T	C	6	HERRO_medaka_uncorrected/PA188_contig_2_0_3362988.png								PA188	70	contig_1	3928097	No	A	G	1	Subsample/70/PA188_contig_1_3928097.png
	PA188	HERRO_medaka_uncorrected	contig_2_0	3363033	.	C	G	6	HERRO_medaka_uncorrected/PA188_contig_2_0_3363033.png								PA188	70	contig_1	3977012	No	T	C	1	Subsample/70/PA188_contig_1_3977012.png
	PA188	HERRO_medaka_uncorrected	contig_2_0	3363043	.	A	G	6	HERRO_medaka_uncorrected/PA188_contig_2_0_3363043.png								PA188	70	contig_1	4177228	No	T	C	1	Subsample/70/PA188_contig_1_4177228.png
	PA188	HERRO_medaka_uncorrected	contig_2_0	3363049	.	A	T	6	HERRO_medaka_uncorrected/PA188_contig_2_0_3363049.png								PA188	70	contig_1	4478568	No	A	G	1	Subsample/70/PA188_contig_1_4478568.png
	PA188	HERRO_medaka_uncorrected	contig_2_0	3363058	.	A	G	6	HERRO_medaka_uncorrected/PA188_contig_2_0_3363058.png								PA188	70	contig_1	4530944	No	A	G	1	Subsample/70/PA188_contig_1_4530944.png
	PA188	HERRO_medaka_uncorrected	contig_2_0	3363075	.	A	G	6	HERRO_medaka_uncorrected/PA188_contig_2_0_3363075.png								PA188	70	contig_1	4537855	No	A	G	1	Subsample/70/PA188_contig_1_4537855.png
	PA188	HERRO_medaka_uncorrected	contig_2_0	3363081	.	T	G	6	HERRO_medaka_uncorrected/PA188_contig_2_0_3363081.png								PA188	70	contig_1	4545624	No	A	G	1	Subsample/70/PA188_contig_1_4545624.png
	PA188	HERRO_medaka_uncorrected	contig_2_0	3363110	.	AT	GG	6	HERRO_medaka_uncorrected/PA188_contig_2_0_3363110.png								PA188	70	contig_1	4765043	No	A	G	1	Subsample/70/PA188_contig_1_4765043.png
	PA188	HERRO_medaka_uncorrected	contig_2_0	3363135	.	G	T	6	HERRO_medaka_uncorrected/PA188_contig_2_0_3363135.png								PA188	70	contig_1	4786856	No	CGCC	C	1	Subsample/70/PA188_contig_1_4786856.png
	PA188	HERRO_medaka_uncorrected	contig_2_0	3363185	.	T	A	6	HERRO_medaka_uncorrected/PA188_contig_2_0_3363185.png								PA188	70	contig_1	4870998	No	CGGC	C	1	Subsample/70/PA188_contig_1_4870998.png
	PA188	HERRO_medaka_uncorrected	contig_2_0	3363187	.	A	G	6	HERRO_medaka_uncorrected/PA188_contig_2_0_3363187.png								PA188	70	contig_1	4917508	No	GGG	G	1	Subsample/70/PA188_contig_1_4917508.png
	PA188	HERRO_medaka_uncorrected	contig_2_0	3363198	.	T	C	6	HERRO_medaka_uncorrected/PA188_contig_2_0_3363198.png								PA188	70	contig_1	4936757	No	A	G	1	Subsample/70/PA188_contig_1_4936757.png
	PA188	HERRO_medaka_uncorrected	contig_2_0	3363749	.	TG	CA	6	HERRO_medaka_uncorrected/PA188_contig_2_0_3363749.png								PA188	70	contig_1	5313287	Yes	G	T	6	Subsample/70/PA188_contig_1_5313287.png
	PA188	HERRO_medaka_uncorrected	contig_2_0	3363793	.	C	T	6	HERRO_medaka_uncorrected/PA188_contig_2_0_3363793.png								PA188	70	contig_1	5313310	Yes	A	C	6	Subsample/70/PA188_contig_1_5313310.png
	PA188	HERRO_medaka_uncorrected	contig_2_0	3363931	.	T	C	6	HERRO_medaka_uncorrected/PA188_contig_2_0_3363931.png								PA188	70	contig_1	5313330	Yes	G	A	6	Subsample/70/PA188_contig_1_5313330.png
	PA188	HERRO_medaka_uncorrected	contig_2_0	3364764	.	C	T	6	HERRO_medaka_uncorrected/PA188_contig_2_0_3364764.png								PA188	70	contig_1	5313336	Yes	A	C	6	Subsample/70/PA188_contig_1_5313336.png
	PA188	HERRO_medaka_uncorrected	contig_2_0	3364777	.	C	A	6	HERRO_medaka_uncorrected/PA188_contig_2_0_3364777.png								PA188	70	contig_1	5313344	Yes	G	C	6	Subsample/70/PA188_contig_1_5313344.png
	PA188	HERRO_medaka_uncorrected	contig_2_0	3365015	.	A	C	6	HERRO_medaka_uncorrected/PA188_contig_2_0_3365015.png								PA188	70	contig_1	5313382	Yes	ATG	CGC	6	Subsample/70/PA188_contig_1_5313382.png
	PA188	HERRO_medaka_uncorrected	contig_2_0	3365023	.	C	T	6	HERRO_medaka_uncorrected/PA188_contig_2_0_3365023.png								PA188	70	contig_1	5313393	Yes	T	A	6	Subsample/70/PA188_contig_1_5313393.png
	PA188	HERRO_medaka_uncorrected	contig_2_0	3365028	.	A	G	6	HERRO_medaka_uncorrected/PA188_contig_2_0_3365028.png								PA188	70	contig_1	5313407	Yes	A	G	6	Subsample/70/PA188_contig_1_5313407.png
	PA188	HERRO_medaka_uncorrected	contig_2_0	3365031	.	A	C	6	HERRO_medaka_uncorrected/PA188_contig_2_0_3365031.png								PA188	70	contig_1	5313419	Yes	A	G	6	Subsample/70/PA188_contig_1_5313419.png
	PA188	HERRO_medaka_uncorrected	contig_2_0	3365061	.	T	G	6	HERRO_medaka_uncorrected/PA188_contig_2_0_3365061.png								PA188	70	contig_1	5313446	Yes	T	C	6	Subsample/70/PA188_contig_1_5313446.png
	PA188	HERRO_medaka_uncorrected	contig_2_0	3365063	.	T	C	6	HERRO_medaka_uncorrected/PA188_contig_2_0_3365063.png								PA188	70	contig_1	5313455	Yes	C	G	6	Subsample/70/PA188_contig_1_5313455.png
	PA188	HERRO_medaka_uncorrected	contig_2_0	3365066	.	T	A	6	HERRO_medaka_uncorrected/PA188_contig_2_0_3365066.png								PA188	70	contig_1	5313486	Yes	T	C	6	Subsample/70/PA188_contig_1_5313486.png
	PA188	HERRO_medaka_uncorrected	contig_2_0	3365077	.	C	G	6	HERRO_medaka_uncorrected/PA188_contig_2_0_3365077.png								PA188	70	contig_1	5313986	Yes	C	G	6	Subsample/70/PA188_contig_1_5313986.png
	PA188	HERRO_medaka_uncorrected	contig_2_0	3365081	.	T	G	6	HERRO_medaka_uncorrected/PA188_contig_2_0_3365081.png								PA188	70	contig_1	5313995	Yes	CT	AA	6	Subsample/70/PA188_contig_1_5313995.png
	PA188	HERRO_medaka_uncorrected	contig_2_0	3365101	.	T	G	6	HERRO_medaka_uncorrected/PA188_contig_2_0_3365101.png								PA188	70	contig_1	5314000	Yes	G	T	6	Subsample/70/PA188_contig_1_5314000.png
	PA188	HERRO_medaka_uncorrected	contig_2_0	3365104	.	A	G	6	HERRO_medaka_uncorrected/PA188_contig_2_0_3365104.png								PA188	70	contig_1	5314006	Yes	A	C	6	Subsample/70/PA188_contig_1_5314006.png
	PA188	HERRO_medaka_uncorrected	contig_2_0	3365176	.	G	C	6	HERRO_medaka_uncorrected/PA188_contig_2_0_3365176.png								PA188	70	contig_1	5314007	Yes	G	GC	6	Subsample/70/PA188_contig_1_5314007.png
	PA188	HERRO_medaka_uncorrected	contig_2_0	3365192	.	A	C	6	HERRO_medaka_uncorrected/PA188_contig_2_0_3365192.png								PA188	70	contig_1	5314024	Yes	TT	GC	6	Subsample/70/PA188_contig_1_5314024.png
	PA188	HERRO_medaka_uncorrected	contig_2_0	3365675	.	A	G	6	HERRO_medaka_uncorrected/PA188_contig_2_0_3365675.png								PA188	70	contig_1	5314540	Yes	G	A	6	Subsample/70/PA188_contig_1_5314540.png
	PA188	HERRO_medaka_uncorrected	contig_2_0	3365680	.	A	C	6	HERRO_medaka_uncorrected/PA188_contig_2_0_3365680.png								PA188	70	contig_1	5314569	Yes	T	C	6	Subsample/70/PA188_contig_1_5314569.png
	PA188	HERRO_medaka_uncorrected	contig_2_0	3365682	.	T	A	6	HERRO_medaka_uncorrected/PA188_contig_2_0_3365682.png								PA188	70	contig_1	5314592	Yes	G	A	6	Subsample/70/PA188_contig_1_5314592.png
	PA188	HERRO_medaka_uncorrected	contig_2_0	3365689	.	AA	GC	6	HERRO_medaka_uncorrected/PA188_contig_2_0_3365689.png								PA188	70	contig_1	5314610	Yes	T	C	6	Subsample/70/PA188_contig_1_5314610.png
	PA188	HERRO_medaka_uncorrected	contig_2_0	3365709	.	T	G	6	HERRO_medaka_uncorrected/PA188_contig_2_0_3365709.png								PA188	70	contig_1	5314633	Yes	A	C	6	Subsample/70/PA188_contig_1_5314633.png
	PA188	HERRO_medaka_uncorrected	contig_2_0	3365720	.	G	T	6	HERRO_medaka_uncorrected/PA188_contig_2_0_3365720.png								PA188	70	contig_1	5314640	Yes	C	CG	6	Subsample/70/PA188_contig_1_5314640.png
	PA188	HERRO_medaka_uncorrected	contig_2_0	3365729	.	G	C	6	HERRO_medaka_uncorrected/PA188_contig_2_0_3365729.png								PA188	70	contig_1	5314650	Yes	A	G	6	Subsample/70/PA188_contig_1_5314650.png
	PA188	HERRO_medaka_uncorrected	contig_2_0	3366218	.	A	G	6	HERRO_medaka_uncorrected/PA188_contig_2_0_3366218.png								PA188	70	contig_1	5314655	Yes	C	T	6	Subsample/70/PA188_contig_1_5314655.png
	PA188	HERRO_medaka_uncorrected	contig_2_0	3366239	.	T	A	6	HERRO_medaka_uncorrected/PA188_contig_2_0_3366239.png								PA188	70	contig_1	5314698	Yes	T	G	6	Subsample/70/PA188_contig_1_5314698.png
	PA188	HERRO_medaka_uncorrected	contig_2_0	3366269	.	A	G	6	HERRO_medaka_uncorrected/PA188_contig_2_0_3366269.png								PA188	70	contig_1	5314936	Yes	G	T	6	Subsample/70/PA188_contig_1_5314936.png
	PA188	HERRO_medaka_uncorrected	contig_2_0	3366317	.	G	T	6	HERRO_medaka_uncorrected/PA188_contig_2_0_3366317.png								PA188	70	contig_1	5314957	Yes	G	C	6	Subsample/70/PA188_contig_1_5314957.png
	PA188	HERRO_medaka_uncorrected	contig_2_0	3366327	.	T	C	6	HERRO_medaka_uncorrected/PA188_contig_2_0_3366327.png								PA188	70	contig_1	5315918	Yes	A	T	6	Subsample/70/PA188_contig_1_5315918.png
	PA188	HERRO_medaka_uncorrected	contig_2_0	3366332	.	AT	CG	6	HERRO_medaka_uncorrected/PA188_contig_2_0_3366332.png								PA188	70	contig_1	5315964	Yes	AT	GC	6	Subsample/70/PA188_contig_1_5315964.png
	PA188	HERRO_medaka_uncorrected	contig_2_0	3366336	.	C	A	6	HERRO_medaka_uncorrected/PA188_contig_2_0_3366336.png								PA188	70	contig_1	5316513	Yes	T	G	6	Subsample/70/PA188_contig_1_5316513.png
	PA188	HERRO_medaka_uncorrected	contig_2_0	3366371	.	C	G	6	HERRO_medaka_uncorrected/PA188_contig_2_0_3366371.png								PA188	70	contig_1	5316515	Yes	A	G	6	Subsample/70/PA188_contig_1_5316515.png
	PA188	HERRO_medaka_uncorrected	contig_2_0	3366379	.	T	G	6	HERRO_medaka_uncorrected/PA188_contig_2_0_3366379.png								PA188	70	contig_1	5316526	Yes	T	C	6	Subsample/70/PA188_contig_1_5316526.png
	PA188	HERRO_medaka_uncorrected	contig_2_0	3366403	.	G	A	6	HERRO_medaka_uncorrected/PA188_contig_2_0_3366403.png								PA188	70	contig_1	5316528	Yes	A	T	6	Subsample/70/PA188_contig_1_5316528.png
	PA188	HERRO_medaka_uncorrected	contig_2_0	3366411	.	T	G	6	HERRO_medaka_uncorrected/PA188_contig_2_0_3366411.png								PA188	70	contig_1	5316553	Yes	T	G	6	Subsample/70/PA188_contig_1_5316553.png
	PA188	HERRO_medaka_uncorrected	contig_2_0	3810983	.	CGC	C	1	HERRO_medaka_uncorrected/PA188_contig_2_0_3810983.png								PA188	70	contig_1	5316620	Yes	G	C	6	Subsample/70/PA188_contig_1_5316620.png
	PA188	HERRO_medaka_uncorrected	contig_2_0	3916936	.	T	C	1	HERRO_medaka_uncorrected/PA188_contig_2_0_3916936.png								PA188	70	contig_1	5316637	Yes	G	GC	6	Subsample/70/PA188_contig_1_5316637.png
	PA188	HERRO_medaka_uncorrected	contig_2_0	4904239	.	A	G	1	HERRO_medaka_uncorrected/PA188_contig_2_0_4904239.png								PA188	70	contig_1	5316652	Yes	T	A	6	Subsample/70/PA188_contig_1_5316652.png
	PA188	HERRO_medaka_uncorrected	contig_2_0	5037555	.	A	G	1	HERRO_medaka_uncorrected/PA188_contig_2_0_5037555.png								PA188	70	contig_1	5316654	Yes	T	C	6	Subsample/70/PA188_contig_1_5316654.png
	PA188	HERRO_medaka_uncorrected	contig_2_0	5157533	.	A	G	1	HERRO_medaka_uncorrected/PA188_contig_2_0_5157533.png								PA188	70	contig_1	5316669	Yes	T	C	6	Subsample/70/PA188_contig_1_5316669.png
	PA188	HERRO_medaka_uncorrected	contig_2_0	5418987	.	A	G	1	HERRO_medaka_uncorrected/PA188_contig_2_0_5418987.png								PA188	70	contig_1	5316679	Yes	G	C	6	Subsample/70/PA188_contig_1_5316679.png
	PA188	HERRO_medaka_uncorrected	contig_2_0	5569108	.	A	G	1	HERRO_medaka_uncorrected/PA188_contig_2_0_5569108.png								PA188	70	contig_1	5316730	Yes	T	G	6	Subsample/70/PA188_contig_1_5316730.png
	PA188	HERRO_medaka_uncorrected	contig_2_0	5900366	.	A	G	1	HERRO_medaka_uncorrected/PA188_contig_2_0_5900366.png								PA188	70	contig_1	5316891	Yes	TT	T	6	Subsample/70/PA188_contig_1_5316891.png
	PA188	HERRO_medaka_uncorrected	contig_2_0	6006921	.	GG	G	1	HERRO_medaka_uncorrected/PA188_contig_2_0_6006921.png								PA188	70	contig_1	5316911	Yes	A	T	6	Subsample/70/PA188_contig_1_5316911.png
	PA188	HERRO_medaka_uncorrected	contig_2_0	6217674	.	GG	G	1	HERRO_medaka_uncorrected/PA188_contig_2_0_6217674.png								PA188	70	contig_1	5317151	Yes	C	A	6	Subsample/70/PA188_contig_1_5317151.png
	PA188	HERRO_medaka_uncorrected	contig_2_0	6519334	.	A	G	1	HERRO_medaka_uncorrected/PA188_contig_2_0_6519334.png								PA188	70	contig_1	5317186	Yes	C	G	6	Subsample/70/PA188_contig_1_5317186.png
	PA188	HERRO_medaka_uncorrected	contig_2_0	6537562	.	A	G	1	HERRO_medaka_uncorrected/PA188_contig_2_0_6537562.png								PA188	70	contig_1	5317190	Yes	A	G	6	Subsample/70/PA188_contig_1_5317190.png
	PA188	HERRO_medaka_uncorrected	contig_2_0	6539573	.	A	G	1	HERRO_medaka_uncorrected/PA188_contig_2_0_6539573.png								PA188	70	contig_1	5317741	Yes	TG	CC	6	Subsample/70/PA188_contig_1_5317741.png
	PA188	uncorrected_dorado_standard	contig_1_0	98081	.	A	G	1	uncorrected_dorado_standard/PA188_contig_1_0_98081.png								PA188	70	contig_1	5317745	Yes	T	C	6	Subsample/70/PA188_contig_1_5317745.png
	PA188	uncorrected_dorado_standard	contig_1_0	291505	.	T	C	1	uncorrected_dorado_standard/PA188_contig_1_0_291505.png								PA188	70	contig_1	5317771	Yes	A	G	6	Subsample/70/PA188_contig_1_5317771.png
	PA188	uncorrected_dorado_standard	contig_1_0	310713	.	T	C	1	uncorrected_dorado_standard/PA188_contig_1_0_310713.png								PA188	70	contig_1	5317894	Yes	TTT	ACC	6	Subsample/70/PA188_contig_1_5317894.png
	PA188	uncorrected_dorado_standard	contig_1_0	312539	.	T	C	1	uncorrected_dorado_standard/PA188_contig_1_0_312539.png								PA188	70	contig_1	5317932	Yes	A	C	6	Subsample/70/PA188_contig_1_5317932.png
	PA188	uncorrected_dorado_standard	contig_1_0	331961	.	T	C	1	uncorrected_dorado_standard/PA188_contig_1_0_331961.png								PA188	70	contig_1	5318329	Yes	G	C	6	Subsample/70/PA188_contig_1_5318329.png
	PA188	uncorrected_dorado_standard	contig_1_0	364867	.	T	C	1	uncorrected_dorado_standard/PA188_contig_1_0_364867.png								PA188	70	contig_1	5318333	Yes	AC	GA	6	Subsample/70/PA188_contig_1_5318333.png
	PA188	uncorrected_dorado_standard	contig_1_0	517123	.	T	C	1	uncorrected_dorado_standard/PA188_contig_1_0_517123.png								PA188	70	contig_1	5318349	Yes	C	CC	6	Subsample/70/PA188_contig_1_5318349.png
	PA188	uncorrected_dorado_standard	contig_1_0	573289	.	T	C	1	uncorrected_dorado_standard/PA188_contig_1_0_573289.png								PA188	70	contig_1	5318358	Yes	G	A	6	Subsample/70/PA188_contig_1_5318358.png
	PA188	uncorrected_dorado_standard	contig_1_0	802673	.	A	G	1	uncorrected_dorado_standard/PA188_contig_1_0_802673.png								PA188	70	contig_1	5318369	Yes	T	TG	6	Subsample/70/PA188_contig_1_5318369.png
	PA188	uncorrected_dorado_standard	contig_1_0	1011564	.	T	C	1	uncorrected_dorado_standard/PA188_contig_1_0_1011564.png								PA188	70	contig_1	5318376	Yes	TT	GA	6	Subsample/70/PA188_contig_1_5318376.png
	PA188	uncorrected_dorado_standard	contig_1_0	1053094	.	GA	G	1	uncorrected_dorado_standard/PA188_contig_1_0_1053094.png								PA188	70	contig_1	5318379	Yes	TT	CA	6	Subsample/70/PA188_contig_1_5318379.png
	PA188	uncorrected_dorado_standard	contig_1_0	1184011	.	TG	T	1	uncorrected_dorado_standard/PA188_contig_1_0_1184011.png								PA188	70	contig_1	5318392	Yes	C	CA	6	Subsample/70/PA188_contig_1_5318392.png
	PA188	uncorrected_dorado_standard	contig_1_0	1184016	.	T	C	1	uncorrected_dorado_standard/PA188_contig_1_0_1184016.png								PA188	70	contig_1	5318397	Yes	A	AT	6	Subsample/70/PA188_contig_1_5318397.png
	PA188	uncorrected_dorado_standard	contig_1_0	1522398	.	T	C	1	uncorrected_dorado_standard/PA188_contig_1_0_1522398.png								PA188	70	contig_1	5318403	Yes	TT	T	6	Subsample/70/PA188_contig_1_5318403.png
	PA188	uncorrected_dorado_standard	contig_1_0	1683918	.	C	G	1	uncorrected_dorado_standard/PA188_contig_1_0_1683918.png								PA188	70	contig_1	5318411	Yes	G	C	6	Subsample/70/PA188_contig_1_5318411.png
	PA188	uncorrected_dorado_standard	contig_1_0	1734669	.	T	C	1	uncorrected_dorado_standard/PA188_contig_1_0_1734669.png								PA188	70	contig_1	5318430	Yes	AT	CC	6	Subsample/70/PA188_contig_1_5318430.png
	PA188	uncorrected_dorado_standard	contig_1_0	2026657	.	C	G	3	uncorrected_dorado_standard/PA188_contig_1_0_2026657.png								PA188	70	contig_1	5318436	Yes	T	TT	6	Subsample/70/PA188_contig_1_5318436.png
	PA188	uncorrected_dorado_standard	contig_1_0	2102594	.	C	CC	1	uncorrected_dorado_standard/PA188_contig_1_0_2102594.png								PA188	70	contig_1	5318459	Yes	T	A	6	Subsample/70/PA188_contig_1_5318459.png
	PA188	uncorrected_dorado_standard	contig_1_0	2137548	.	A	G	1	uncorrected_dorado_standard/PA188_contig_1_0_2137548.png								PA188	70	contig_1	5318462	Yes	C	G	6	Subsample/70/PA188_contig_1_5318462.png
	PA188	uncorrected_dorado_standard	contig_1_0	2254273	.	T	C	1	uncorrected_dorado_standard/PA188_contig_1_0_2254273.png								PA188	70	contig_1	5318724	Yes	T	G	6	Subsample/70/PA188_contig_1_5318724.png
	PA188	uncorrected_dorado_standard	contig_1_0	2305939	.	C	G	1	uncorrected_dorado_standard/PA188_contig_1_0_2305939.png								PA188	70	contig_1	5318730	Yes	A	C	6	Subsample/70/PA188_contig_1_5318730.png
	PA188	uncorrected_dorado_standard	contig_1_0	2538608	.	T	C	1	uncorrected_dorado_standard/PA188_contig_1_0_2538608.png								PA188	70	contig_1	5318741	Yes	A	C	6	Subsample/70/PA188_contig_1_5318741.png
	PA188	uncorrected_dorado_standard	contig_1_0	2622088	.	A	G	1	uncorrected_dorado_standard/PA188_contig_1_0_2622088.png								PA188	70	contig_1	5318781	Yes	T	TC	6	Subsample/70/PA188_contig_1_5318781.png
	PA188	uncorrected_dorado_standard	contig_1_0	2700311	.	T	C	1	uncorrected_dorado_standard/PA188_contig_1_0_2700311.png								PA188	70	contig_1	5318799	Yes	A	C	6	Subsample/70/PA188_contig_1_5318799.png
	PA188	uncorrected_dorado_standard	contig_1_0	2768969	.	T	C	1	uncorrected_dorado_standard/PA188_contig_1_0_2768969.png								PA188	70	contig_1	5318801	Yes	C	CC	6	Subsample/70/PA188_contig_1_5318801.png
	PA188	uncorrected_dorado_standard	contig_1_0	2771485	.	T	C	1	uncorrected_dorado_standard/PA188_contig_1_0_2771485.png								PA188	70	contig_1	5318808	Yes	A	C	6	Subsample/70/PA188_contig_1_5318808.png
	PA188	uncorrected_dorado_standard	contig_1_0	2915824	.	C	G	1	uncorrected_dorado_standard/PA188_contig_1_0_2915824.png								PA188	70	contig_1	5318812	Yes	G	C	6	Subsample/70/PA188_contig_1_5318812.png
	PA188	uncorrected_dorado_standard	contig_1_0	3120467	.	T	C	1	uncorrected_dorado_standard/PA188_contig_1_0_3120467.png								PA188	70	contig_1	5318815	Yes	G	A	6	Subsample/70/PA188_contig_1_5318815.png
	PA188	uncorrected_dorado_standard	contig_1_0	3316673	.	T	C	1	uncorrected_dorado_standard/PA188_contig_1_0_3316673.png								PA188	70	contig_1	5320014	Yes	G	T	6	Subsample/70/PA188_contig_1_5320014.png
	PA188	uncorrected_dorado_standard	contig_1_0	3749819	.	GG	G	1	uncorrected_dorado_standard/PA188_contig_1_0_3749819.png								PA188	70	contig_1	5437823	No	T	C	1	Subsample/70/PA188_contig_1_5437823.png
	PA188	uncorrected_dorado_standard	contig_1_0	3772465	.	T	C	1	uncorrected_dorado_standard/PA188_contig_1_0_3772465.png								PA188	70	contig_1	5749274	No	CT	C	1	Subsample/70/PA188_contig_1_5749274.png
	PA188	uncorrected_dorado_standard	contig_1_0	3834828	.	A	G	1	uncorrected_dorado_standard/PA188_contig_1_0_3834828.png								PA188	70	contig_1	5872666	No	A	G	1	Subsample/70/PA188_contig_1_5872666.png
	PA188	uncorrected_dorado_standard	contig_1_0	3852167	.	C	T	1	uncorrected_dorado_standard/PA188_contig_1_0_3852167.png								PA188	70	contig_1	5979392	No	A	G	1	Subsample/70/PA188_contig_1_5979392.png
	PA188	uncorrected_dorado_standard	contig_1_0	3944171	.	T	C	1	uncorrected_dorado_standard/PA188_contig_1_0_3944171.png								PA188	70	contig_1	6171430	No	CGC	C	1	Subsample/70/PA188_contig_1_6171430.png
	PA188	uncorrected_dorado_standard	contig_1_0	3957687	.	GT	G	1	uncorrected_dorado_standard/PA188_contig_1_0_3957687.png								PA188	70	contig_1	6218561	No	CGC	C	1	Subsample/70/PA188_contig_1_6218561.png
	PA188	uncorrected_dorado_standard	contig_1_0	4163591	.	T	C	1	uncorrected_dorado_standard/PA188_contig_1_0_4163591.png								PA188	70	contig_1	6425434	No	GA	G	1	Subsample/70/PA188_contig_1_6425434.png
	PA188	uncorrected_dorado_standard	contig_1_0	4178271	.	T	C	1	uncorrected_dorado_standard/PA188_contig_1_0_4178271.png								PA188	70	contig_1	6451860	No	A	G	1	Subsample/70/PA188_contig_1_6451860.png
	PA188	uncorrected_dorado_standard	contig_1_0	4183414	.	TC	T	1	uncorrected_dorado_standard/PA188_contig_1_0_4183414.png								PA188	70	contig_1	6542160	No	T	C	1	Subsample/70/PA188_contig_1_6542160.png
	PA188	uncorrected_dorado_standard	contig_1_0	4221790	.	T	C	1	uncorrected_dorado_standard/PA188_contig_1_0_4221790.png								PA188	70	contig_2	1	Yes	GGGACGTAATTGAATCACTATTTCCGGGGATATAAAGCGCACTCACCCATTCGCACATACACCGGCACATACAAACCTTCAGCGGTCCGACTCATAGGCCGCGACGCCGGTCCCTACCGCCCGCCACTCGTCCTGCGGCAGCAGTTGATGCTCGGTGATGGGCATGGCGATTCACTATCCAATGACTAGCATGAATGAAGCGCGTACCATGACGCGCCACGTTTTGAGGAATGGAGAAAGGCAATACGCATGAATAGGACCAAGCTTCCGTTTTCAACCGTCCCGTACATCCTTTTCCTTCTTCTATTCCCAGGAACGATTCTTTATTACGTAGCGACGACAAATGGCCTGATCCCGGCGCTTATTACTGGGTACTTTGGGAAAACATCCGCAGCCGCG…	G	2	Subsample/70/PA188_contig_2_1.png
	PA188	uncorrected_dorado_standard	contig_1_0	4230648	.	T	C	1	uncorrected_dorado_standard/PA188_contig_1_0_4230648.png								PA200	70	contig_1	1503934	No	AA	A	1	Subsample/70/PA200_contig_1_1503934.png
	PA188	uncorrected_dorado_standard	contig_1_0	4617639	.	CG	C	1	uncorrected_dorado_standard/PA188_contig_1_0_4617639.png								PA200	70	contig_1	2074274	No	A	G	1	Subsample/70/PA200_contig_1_2074274.png
	PA188	uncorrected_dorado_standard	contig_1_0	4707205	.	T	C	1	uncorrected_dorado_standard/PA188_contig_1_0_4707205.png								PA200	70	contig_1	5283013	No	TT	T	1	Subsample/70/PA200_contig_1_5283013.png
	PA188	uncorrected_dorado_standard	contig_1_0	4781120	.	T	C	1	uncorrected_dorado_standard/PA188_contig_1_0_4781120.png								PA222	70	contig_1	6456222	Yes	C	G	3	Subsample/70/PA222_contig_1_6456222.png
	PA188	uncorrected_dorado_standard	contig_1_0	4931481	.	C	G	1	uncorrected_dorado_standard/PA188_contig_1_0_4931481.png								PA223	70	contig_1	3037909	Yes	C	G	3	Subsample/70/PA223_contig_1_3037909.png
	PA188	uncorrected_dorado_standard	contig_1_0	5203556	.	T	C	1	uncorrected_dorado_standard/PA188_contig_1_0_5203556.png								PA228_1	70	contig_1	2485725	Yes	C	G	3	Subsample/70/PA228_1_contig_1_2485725.png
	PA188	uncorrected_dorado_standard	contig_1_0	5738185	.	T	C	1	uncorrected_dorado_standard/PA188_contig_1_0_5738185.png								PA068	60	contig_1	76543	No	A	G	1	Subsample/60/PA068_contig_1_76543.png
	PA188	uncorrected_dorado_standard	contig_1_0	5793118	.	C	T	1	uncorrected_dorado_standard/PA188_contig_1_0_5793118.png								PA068	60	contig_1	638404	No	T	C	1	Subsample/60/PA068_contig_1_638404.png
	PA188	uncorrected_dorado_standard	contig_1_0	5833427	.	T	C	1	uncorrected_dorado_standard/PA188_contig_1_0_5833427.png								PA068	60	contig_2	26604	No	T	C	1	Subsample/60/PA068_contig_2_26604.png
	PA188	uncorrected_dorado_standard	contig_1_0	5927604	.	A	G	1	uncorrected_dorado_standard/PA188_contig_1_0_5927604.png								PA068	60	contig_2	70360	No	T	C	1	Subsample/60/PA068_contig_2_70360.png
	PA188	uncorrected_dorado_standard	contig_1_0	6034159	.	GG	G	1	uncorrected_dorado_standard/PA188_contig_1_0_6034159.png								PA068	60	contig_2	120368	No	A	G	1	Subsample/60/PA068_contig_2_120368.png
	PA188	uncorrected_dorado_standard	contig_1_0	6566810	.	A	G	1	uncorrected_dorado_standard/PA188_contig_1_0_6566810.png								PA068	60	contig_2	152948	No	A	G	1	Subsample/60/PA068_contig_2_152948.png
	PA188	uncorrected_dorado_standard	contig_1_0	6573420	.	GA	G	1	uncorrected_dorado_standard/PA188_contig_1_0_6573420.png								PA068	60	contig_2	159047	No	A	G	1	Subsample/60/PA068_contig_2_159047.png
	PA188	uncorrected_dorado_standard	contig_1_0	6758586	.	C	CT	1	uncorrected_dorado_standard/PA188_contig_1_0_6758586.png								PA068	60	contig_2	183548	No	A	G	1	Subsample/60/PA068_contig_2_183548.png
	PA188	uncorrected_dorado_standard	contig_1_0	6791266	.	T	C	1	uncorrected_dorado_standard/PA188_contig_1_0_6791266.png								PA068	60	contig_2	364249	No	A	G	1	Subsample/60/PA068_contig_2_364249.png
	PA188	uncorrected_dorado_standard	contig_1_0	6819278	.	T	C	1	uncorrected_dorado_standard/PA188_contig_1_0_6819278.png								PA068	60	contig_2	414020	No	T	C	1	Subsample/60/PA068_contig_2_414020.png
	PA188	uncorrected_dorado_standard	contig_4_0	1509	.	C	CC	1	uncorrected_dorado_standard/PA188_contig_4_0_1509.png								PA068	60	contig_2	494990	No	A	G	1	Subsample/60/PA068_contig_2_494990.png
	PA188	HERRO_dorado_standard	contig_1_0	1509	.	C	CC	2	HERRO_dorado_standard/PA188_contig_1_0_1509.png								PA068	60	contig_2	508770	No	CGGC	C	1	Subsample/60/PA068_contig_2_508770.png
	PA188	HERRO_dorado_standard	contig_1_0	21270	.	TGGTGGAGCCT	T	2	HERRO_dorado_standard/PA188_contig_1_0_21270.png								PA068	60	contig_2	694212	No	A	G	1	Subsample/60/PA068_contig_2_694212.png
	PA188	HERRO_dorado_standard	contig_2_0	291505	.	T	C	1	HERRO_dorado_standard/PA188_contig_2_0_291505.png								PA068	60	contig_2	756031	No	A	G	1	Subsample/60/PA068_contig_2_756031.png
	PA188	HERRO_dorado_standard	contig_2_0	310713	.	T	C	1	HERRO_dorado_standard/PA188_contig_2_0_310713.png								PA068	60	contig_2	766235	No	T	C	1	Subsample/60/PA068_contig_2_766235.png
	PA188	HERRO_dorado_standard	contig_2_0	312539	.	T	C	1	HERRO_dorado_standard/PA188_contig_2_0_312539.png								PA068	60	contig_2	777403	No	T	C	1	Subsample/60/PA068_contig_2_777403.png
	PA188	HERRO_dorado_standard	contig_2_0	331961	.	T	C	1	HERRO_dorado_standard/PA188_contig_2_0_331961.png								PA068	60	contig_2	865714	No	GG	G	1	Subsample/60/PA068_contig_2_865714.png
	PA188	HERRO_dorado_standard	contig_2_0	364867	.	T	C	1	HERRO_dorado_standard/PA188_contig_2_0_364867.png								PA068	60	contig_2	1016624	No	A	G	1	Subsample/60/PA068_contig_2_1016624.png
	PA188	HERRO_dorado_standard	contig_2_0	517123	.	T	C	1	HERRO_dorado_standard/PA188_contig_2_0_517123.png								PA068	60	contig_2	1268019	No	GG	G	1	Subsample/60/PA068_contig_2_1268019.png
	PA188	HERRO_dorado_standard	contig_2_0	573289	.	T	C	1	HERRO_dorado_standard/PA188_contig_2_0_573289.png								PA068	60	contig_2	1284165	No	A	G	1	Subsample/60/PA068_contig_2_1284165.png
	PA188	HERRO_dorado_standard	contig_2_0	802673	.	A	G	1	HERRO_dorado_standard/PA188_contig_2_0_802673.png								PA068	60	contig_2	1364425	No	CGC	C	1	Subsample/60/PA068_contig_2_1364425.png
	PA188	HERRO_dorado_standard	contig_2_0	1184014	.	T	C	1	HERRO_dorado_standard/PA188_contig_2_0_1184014.png								PA068	60	contig_2	1570265	No	GG	G	1	Subsample/60/PA068_contig_2_1570265.png
	PA188	HERRO_dorado_standard	contig_2_0	1304474	.	GG	G	1	HERRO_dorado_standard/PA188_contig_2_0_1304474.png								PA068	60	contig_2	1632041	No	A	G	1	Subsample/60/PA068_contig_2_1632041.png
	PA188	HERRO_dorado_standard	contig_2_0	1522397	.	T	C	1	HERRO_dorado_standard/PA188_contig_2_0_1522397.png								PA068	60	contig_2	1640037	No	A	G	1	Subsample/60/PA068_contig_2_1640037.png
	PA188	HERRO_dorado_standard	contig_2_0	1683917	.	C	G	1	HERRO_dorado_standard/PA188_contig_2_0_1683917.png								PA068	60	contig_2	1729533	No	A	G	1	Subsample/60/PA068_contig_2_1729533.png
	PA188	HERRO_dorado_standard	contig_2_0	1734668	.	T	C	1	HERRO_dorado_standard/PA188_contig_2_0_1734668.png								PA068	60	contig_2	1758835	No	A	G	1	Subsample/60/PA068_contig_2_1758835.png
	PA188	HERRO_dorado_standard	contig_2_0	2026656	.	C	G	3	HERRO_dorado_standard/PA188_contig_2_0_2026656.png								PA068	60	contig_2	2039160	No	A	G	1	Subsample/60/PA068_contig_2_2039160.png
	PA188	HERRO_dorado_standard	contig_2_0	2137548	.	A	G	1	HERRO_dorado_standard/PA188_contig_2_0_2137548.png								PA068	60	contig_2	2052762	No	A	G	1	Subsample/60/PA068_contig_2_2052762.png
	PA188	HERRO_dorado_standard	contig_2_0	2305939	.	C	G	1	HERRO_dorado_standard/PA188_contig_2_0_2305939.png								PA068	60	contig_2	2160038	No	GG	G	1	Subsample/60/PA068_contig_2_2160038.png
	PA188	HERRO_dorado_standard	contig_2_0	2461145	.	CGGC	C	1	HERRO_dorado_standard/PA188_contig_2_0_2461145.png								PA068	60	contig_2	2495639	No	A	G	1	Subsample/60/PA068_contig_2_2495639.png
	PA188	HERRO_dorado_standard	contig_2_0	2538611	.	T	C	1	HERRO_dorado_standard/PA188_contig_2_0_2538611.png								PA068	60	contig_2	2513486	No	A	G	1	Subsample/60/PA068_contig_2_2513486.png
	PA188	HERRO_dorado_standard	contig_2_0	2545848	.	CGC	C	1	HERRO_dorado_standard/PA188_contig_2_0_2545848.png								PA068	60	contig_2	2576092	No	A	G	1	Subsample/60/PA068_contig_2_2576092.png
	PA188	HERRO_dorado_standard	contig_2_0	2700316	.	T	C	1	HERRO_dorado_standard/PA188_contig_2_0_2700316.png								PA068	60	contig_2	2733638	No	GG	G	1	Subsample/60/PA068_contig_2_2733638.png
	PA188	HERRO_dorado_standard	contig_2_0	2768974	.	T	C	1	HERRO_dorado_standard/PA188_contig_2_0_2768974.png								PA068	60	contig_2	2887314	No	A	G	1	Subsample/60/PA068_contig_2_2887314.png
	PA188	HERRO_dorado_standard	contig_2_0	2771490	.	T	C	1	HERRO_dorado_standard/PA188_contig_2_0_2771490.png								PA068	60	contig_2	2914475	No	T	C	1	Subsample/60/PA068_contig_2_2914475.png
	PA188	HERRO_dorado_standard	contig_2_0	2915825	.	A	G	1	HERRO_dorado_standard/PA188_contig_2_0_2915825.png								PA068	60	contig_2	2928969	No	T	C	1	Subsample/60/PA068_contig_2_2928969.png
	PA188	HERRO_dorado_standard	contig_2_0	2915829	.	C	G	1	HERRO_dorado_standard/PA188_contig_2_0_2915829.png								PA068	60	contig_2	3069604	Yes	C	G	3	Subsample/60/PA068_contig_2_3069604.png
	PA188	HERRO_dorado_standard	contig_2_0	3120472	.	T	C	1	HERRO_dorado_standard/PA188_contig_2_0_3120472.png								PA068	60	contig_2	3115302	No	A	G	1	Subsample/60/PA068_contig_2_3115302.png
	PA188	HERRO_dorado_standard	contig_2_0	3316678	.	T	C	1	HERRO_dorado_standard/PA188_contig_2_0_3316678.png								PA068	60	contig_2	3142279	No	GT	G	1	Subsample/60/PA068_contig_2_3142279.png
	PA188	HERRO_dorado_standard	contig_2_0	3450171	.	T	C	1	HERRO_dorado_standard/PA188_contig_2_0_3450171.png								PA068	60	contig_2	3166000	No	A	G	1	Subsample/60/PA068_contig_2_3166000.png
	PA188	HERRO_dorado_standard	contig_2_0	3745228	.	T	C	1	HERRO_dorado_standard/PA188_contig_2_0_3745228.png								PA068	60	contig_2	3198371	No	A	G	1	Subsample/60/PA068_contig_2_3198371.png
	PA188	HERRO_dorado_standard	contig_2_0	3810984	.	CGCC	C	1	HERRO_dorado_standard/PA188_contig_2_0_3810984.png								PA068	60	contig_2	3252834	No	GG	G	1	Subsample/60/PA068_contig_2_3252834.png
	PA188	HERRO_dorado_standard	contig_2_0	3824933	.	C	T	1	HERRO_dorado_standard/PA188_contig_2_0_3824933.png								PA068	60	contig_2	3285913	No	A	G	1	Subsample/60/PA068_contig_2_3285913.png
	PA188	HERRO_dorado_standard	contig_2_0	3916937	.	T	C	1	HERRO_dorado_standard/PA188_contig_2_0_3916937.png								PA068	60	contig_2	3310859	No	A	G	1	Subsample/60/PA068_contig_2_3310859.png
	PA188	HERRO_dorado_standard	contig_2_0	4151036	.	T	C	1	HERRO_dorado_standard/PA188_contig_2_0_4151036.png								PA068	60	contig_2	3318152	No	A	G	1	Subsample/60/PA068_contig_2_3318152.png
	PA188	HERRO_dorado_standard	contig_2_0	4194554	.	T	C	1	HERRO_dorado_standard/PA188_contig_2_0_4194554.png								PA068	60	contig_2	3508118	No	T	C	1	Subsample/60/PA068_contig_2_3508118.png
	PA188	HERRO_dorado_standard	contig_2_0	4203412	.	T	C	1	HERRO_dorado_standard/PA188_contig_2_0_4203412.png								PA068	60	contig_2	3539356	No	GCG	G	1	Subsample/60/PA068_contig_2_3539356.png
	PA188	HERRO_dorado_standard	contig_2_0	4753883	.	T	C	1	HERRO_dorado_standard/PA188_contig_2_0_4753883.png								PA068	60	contig_2	3544570	No	GG	G	1	Subsample/60/PA068_contig_2_3544570.png
	PA188	HERRO_dorado_standard	contig_2_0	4904244	.	C	G	1	HERRO_dorado_standard/PA188_contig_2_0_4904244.png								PA068	60	contig_2	3643937	No	A	G	1	Subsample/60/PA068_contig_2_3643937.png
	PA188	HERRO_dorado_standard	contig_2_0	5157534	.	A	G	1	HERRO_dorado_standard/PA188_contig_2_0_5157534.png								PA068	60	contig_2	3665382	No	A	G	1	Subsample/60/PA068_contig_2_3665382.png
	PA188	HERRO_dorado_standard	contig_2_0	5176319	.	T	C	1	HERRO_dorado_standard/PA188_contig_2_0_5176319.png								PA068	60	contig_2	3923360	No	A	G	1	Subsample/60/PA068_contig_2_3923360.png
	PA188	HERRO_dorado_standard	contig_2_0	5765881	.	C	T	1	HERRO_dorado_standard/PA188_contig_2_0_5765881.png								PA068	60	contig_2	3937310	No	A	G	1	Subsample/60/PA068_contig_2_3937310.png
	PA188	HERRO_dorado_standard	contig_2_0	5806190	.	T	C	1	HERRO_dorado_standard/PA188_contig_2_0_5806190.png								PA068	60	contig_2	4320533	No	T	C	1	Subsample/60/PA068_contig_2_4320533.png
	PA188	HERRO_dorado_standard	contig_2_0	5900367	.	A	G	1	HERRO_dorado_standard/PA188_contig_2_0_5900367.png								PA068	60	contig_2	4532125	No	A	G	1	Subsample/60/PA068_contig_2_4532125.png
	PA188	HERRO_dorado_standard	contig_2_0	6006922	.	GG	G	1	HERRO_dorado_standard/PA188_contig_2_0_6006922.png								PA068	60	contig_2	4534118	No	G	C	1	Subsample/60/PA068_contig_2_4534118.png
	PA188	HERRO_dorado_standard	contig_2_0	6217676	.	CGC	C	1	HERRO_dorado_standard/PA188_contig_2_0_6217676.png								PA068	60	contig_2	4534120	No	A	G	1	Subsample/60/PA068_contig_2_4534120.png
	PA188	HERRO_dorado_standard	contig_2_0	6731350	.	C	CT	1	HERRO_dorado_standard/PA188_contig_2_0_6731350.png								PA068	60	contig_2	4750800	No	T	C	1	Subsample/60/PA068_contig_2_4750800.png
	PA188	HERRO_dorado_standard	contig_2_0	6792042	.	T	C	1	HERRO_dorado_standard/PA188_contig_2_0_6792042.png								PA068	60	contig_2	4886201	No	GG	G	1	Subsample/60/PA068_contig_2_4886201.png
	PA188	5.0.0	contig_1	98081	.	A	G	1	5.0.0/PA188_contig_1_98081.png								PA068	60	contig_2	5413743	No	A	G	1	Subsample/60/PA068_contig_2_5413743.png
	PA188	5.0.0	contig_1	174779	.	A	G	1	5.0.0/PA188_contig_1_174779.png								PA068	60	contig_2	5432551	No	A	G	1	Subsample/60/PA068_contig_2_5432551.png
	PA188	5.0.0	contig_1	327531	.	A	AA	1	5.0.0/PA188_contig_1_327531.png								PA068	60	contig_2	5444371	No	CGCC	C	1	Subsample/60/PA068_contig_2_5444371.png
	PA188	5.0.0	contig_1	364866	.	T	C	1	5.0.0/PA188_contig_1_364866.png								PA068	60	contig_2	5526745	No	A	G	1	Subsample/60/PA068_contig_2_5526745.png
	PA188	5.0.0	contig_1	390691	.	A	G	1	5.0.0/PA188_contig_1_390691.png								PA068	60	contig_3	104652	No	A	G	1	Subsample/60/PA068_contig_3_104652.png
	PA188	5.0.0	contig_1	802672	.	A	G	1	5.0.0/PA188_contig_1_802672.png								PA075	60	contig_1	285361	No	G	GG	1	Subsample/60/PA075_contig_1_285361.png
	PA188	5.0.0	contig_1	983406	.	A	G	1	5.0.0/PA188_contig_1_983406.png								PA075	60	contig_1	2038537	Yes	C	G	3	Subsample/60/PA075_contig_1_2038537.png
	PA188	5.0.0	contig_1	1011563	.	T	C	1	5.0.0/PA188_contig_1_1011563.png								PA188	60	contig_1	206569	Yes	C	G	3	Subsample/60/PA188_contig_1_206569.png
	PA188	5.0.0	contig_1	1047765	.	A	G	1	5.0.0/PA188_contig_1_1047765.png								PA188	60	contig_1	317461	No	A	G	1	Subsample/60/PA188_contig_1_317461.png
	PA188	5.0.0	contig_1	1053093	.	GA	G	1	5.0.0/PA188_contig_1_1053093.png								PA188	60	contig_1	425973	No	A	G	1	Subsample/60/PA188_contig_1_425973.png
	PA188	5.0.0	contig_1	1127550	.	A	G	1	5.0.0/PA188_contig_1_1127550.png								PA188	60	contig_1	599524	No	A	G	1	Subsample/60/PA188_contig_1_599524.png
	PA188	5.0.0	contig_1	1184010	.	TG	T	1	5.0.0/PA188_contig_1_1184010.png								PA188	60	contig_1	688185	No	GCG	G	1	Subsample/60/PA188_contig_1_688185.png
	PA188	5.0.0	contig_1	1522397	.	T	C	1	5.0.0/PA188_contig_1_1522397.png								PA188	60	contig_1	725759	No	GG	G	1	Subsample/60/PA188_contig_1_725759.png
	PA188	5.0.0	contig_1	1604364	.	A	G	1	5.0.0/PA188_contig_1_1604364.png								PA188	60	contig_1	948885	No	T	C	1	Subsample/60/PA188_contig_1_948885.png
	PA188	5.0.0	contig_1	2026656	.	C	G	3	5.0.0/PA188_contig_1_2026656.png								PA188	60	contig_1	1347491	No	G	A	1	Subsample/60/PA188_contig_1_1347491.png
	PA188	5.0.0	contig_1	2102593	.	C	CC	1	5.0.0/PA188_contig_1_2102593.png								PA188	60	contig_1	1421795	No	A	G	1	Subsample/60/PA188_contig_1_1421795.png
	PA188	5.0.0	contig_1	2137547	.	A	G	1	5.0.0/PA188_contig_1_2137547.png								PA188	60	contig_1	1539604	Yes	C	A	6	Subsample/60/PA188_contig_1_1539604.png
	PA188	5.0.0	contig_1	2246059	.	A	G	1	5.0.0/PA188_contig_1_2246059.png								PA188	60	contig_1	1540810	Yes	T	G	6	Subsample/60/PA188_contig_1_1540810.png
	PA188	5.0.0	contig_1	2254272	.	T	C	1	5.0.0/PA188_contig_1_2254272.png								PA188	60	contig_1	1540813	Yes	T	TG	6	Subsample/60/PA188_contig_1_1540813.png
	PA188	5.0.0	contig_1	2538607	.	T	C	1	5.0.0/PA188_contig_1_2538607.png								PA188	60	contig_1	1540816	Yes	G	GG	6	Subsample/60/PA188_contig_1_1540816.png
	PA188	5.0.0	contig_1	2622087	.	A	G	1	5.0.0/PA188_contig_1_2622087.png								PA188	60	contig_1	1540818	Yes	T	G	6	Subsample/60/PA188_contig_1_1540818.png
	PA188	5.0.0	contig_1	2625146	.	A	G	1	5.0.0/PA188_contig_1_2625146.png								PA188	60	contig_1	1540824	Yes	T	G	6	Subsample/60/PA188_contig_1_1540824.png
	PA188	5.0.0	contig_1	2768968	.	T	C	1	5.0.0/PA188_contig_1_2768968.png								PA188	60	contig_1	1540826	Yes	GC	A	6	Subsample/60/PA188_contig_1_1540826.png
	PA188	5.0.0	contig_1	2771484	.	T	C	1	5.0.0/PA188_contig_1_2771484.png								PA188	60	contig_1	1540829	Yes	T	A	6	Subsample/60/PA188_contig_1_1540829.png
	PA188	5.0.0	contig_1	3120466	.	T	C	1	5.0.0/PA188_contig_1_3120466.png								PA188	60	contig_1	1540834	Yes	T	TC	6	Subsample/60/PA188_contig_1_1540834.png
	PA188	5.0.0	contig_1	3360802	.	G	GA	6	5.0.0/PA188_contig_1_3360802.png								PA188	60	contig_1	1540836	Yes	T	G	6	Subsample/60/PA188_contig_1_1540836.png
	PA188	5.0.0	contig_1	3749817	.	GG	G	1	5.0.0/PA188_contig_1_3749817.png								PA188	60	contig_1	1540905	Yes	G	GG	6	Subsample/60/PA188_contig_1_1540905.png
	PA188	5.0.0	contig_1	3772463	.	T	C	1	5.0.0/PA188_contig_1_3772463.png								PA188	60	contig_1	1540906	Yes	C	CAAGGG	6	Subsample/60/PA188_contig_1_1540906.png
	PA188	5.0.0	contig_1	3834826	.	A	G	1	5.0.0/PA188_contig_1_3834826.png								PA188	60	contig_1	1541620	Yes	G	GA	6	Subsample/60/PA188_contig_1_1541620.png
	PA188	5.0.0	contig_1	3944169	.	T	C	1	5.0.0/PA188_contig_1_3944169.png								PA188	60	contig_1	1541693	Yes	T	G	6	Subsample/60/PA188_contig_1_1541693.png
	PA188	5.0.0	contig_1	3957685	.	GT	G	1	5.0.0/PA188_contig_1_3957685.png								PA188	60	contig_1	1541697	Yes	A	C	6	Subsample/60/PA188_contig_1_1541697.png
	PA188	5.0.0	contig_1	4178269	.	T	C	1	5.0.0/PA188_contig_1_4178269.png								PA188	60	contig_1	1541709	Yes	ATT	A	6	Subsample/60/PA188_contig_1_1541709.png
	PA188	5.0.0	contig_1	4183412	.	TC	T	1	5.0.0/PA188_contig_1_4183412.png								PA188	60	contig_1	1541719	Yes	G	A	6	Subsample/60/PA188_contig_1_1541719.png
	PA188	5.0.0	contig_1	4617637	.	CG	C	1	5.0.0/PA188_contig_1_4617637.png								PA188	60	contig_1	1541727	Yes	A	G	6	Subsample/60/PA188_contig_1_1541727.png
	PA188	5.0.0	contig_1	4743128	.	A	G	1	5.0.0/PA188_contig_1_4743128.png								PA188	60	contig_1	1541848	Yes	T	A	6	Subsample/60/PA188_contig_1_1541848.png
	PA188	5.0.0	contig_1	4931475	.	A	G	1	5.0.0/PA188_contig_1_4931475.png								PA188	60	contig_1	1541852	Yes	T	C	6	Subsample/60/PA188_contig_1_1541852.png
	PA188	5.0.0	contig_1	5064791	.	A	G	1	5.0.0/PA188_contig_1_5064791.png								PA188	60	contig_1	1541866	Yes	C	G	6	Subsample/60/PA188_contig_1_1541866.png
	PA188	5.0.0	contig_1	5184769	.	A	G	1	5.0.0/PA188_contig_1_5184769.png								PA188	60	contig_1	1541874	Yes	C	A	6	Subsample/60/PA188_contig_1_1541874.png
	PA188	5.0.0	contig_1	5203554	.	T	C	1	5.0.0/PA188_contig_1_5203554.png								PA188	60	contig_1	1541878	Yes	A	G	6	Subsample/60/PA188_contig_1_1541878.png
	PA188	5.0.0	contig_1	5272666	.	A	G	1	5.0.0/PA188_contig_1_5272666.png								PA188	60	contig_1	1541881	Yes	A	G	6	Subsample/60/PA188_contig_1_1541881.png
	PA188	5.0.0	contig_1	5738183	.	T	C	1	5.0.0/PA188_contig_1_5738183.png								PA188	60	contig_1	1541922	Yes	G	GG	6	Subsample/60/PA188_contig_1_1541922.png
	PA188	5.0.0	contig_1	5793116	.	C	T	1	5.0.0/PA188_contig_1_5793116.png								PA188	60	contig_1	1541933	Yes	G	GT	6	Subsample/60/PA188_contig_1_1541933.png
	PA188	5.0.0	contig_1	5833425	.	T	C	1	5.0.0/PA188_contig_1_5833425.png								PA188	60	contig_1	1541935	Yes	A	AC	6	Subsample/60/PA188_contig_1_1541935.png
	PA188	5.0.0	contig_1	5927602	.	A	G	1	5.0.0/PA188_contig_1_5927602.png								PA188	60	contig_1	1541940	Yes	T	TTGGGG	6	Subsample/60/PA188_contig_1_1541940.png
	PA188	5.0.0	contig_1	6034157	.	GG	G	1	5.0.0/PA188_contig_1_6034157.png								PA188	60	contig_1	1542425	Yes	TT	CG	6	Subsample/60/PA188_contig_1_1542425.png
	PA188	5.0.0	contig_1	6566808	.	A	G	1	5.0.0/PA188_contig_1_6566808.png								PA188	60	contig_1	1542432	Yes	T	A	6	Subsample/60/PA188_contig_1_1542432.png
	PA188	5.0.0	contig_1	6573418	.	GA	G	1	5.0.0/PA188_contig_1_6573418.png								PA188	60	contig_1	1542443	Yes	T	A	6	Subsample/60/PA188_contig_1_1542443.png
	PA188	5.0.0	contig_1	6791265	.	T	C	1	5.0.0/PA188_contig_1_6791265.png								PA188	60	contig_1	1542448	Yes	T	G	6	Subsample/60/PA188_contig_1_1542448.png
	PA068	4.3.0_Medaka	contig_1_0	90085	.	GG	G	1	4.3.0_Medaka/PA068_contig_1_0_90085.png								PA188	60	contig_1	1542570	Yes	G	GG	6	Subsample/60/PA188_contig_1_1542570.png
	PA068	4.3.0_Medaka	contig_1_0	106231	.	A	G	1	4.3.0_Medaka/PA068_contig_1_0_106231.png								PA188	60	contig_1	1542687	Yes	C	T	6	Subsample/60/PA188_contig_1_1542687.png
	PA068	4.3.0_Medaka	contig_1_0	126428	.	A	G	1	4.3.0_Medaka/PA068_contig_1_0_126428.png								PA188	60	contig_1	1542703	Yes	T	A	6	Subsample/60/PA188_contig_1_1542703.png
	PA068	4.3.0_Medaka	contig_1_0	224766	.	A	G	1	4.3.0_Medaka/PA068_contig_1_0_224766.png								PA188	60	contig_1	1542717	Yes	A	G	6	Subsample/60/PA188_contig_1_1542717.png
	PA068	4.3.0_Medaka	contig_1_0	340766	.	A	G	1	4.3.0_Medaka/PA068_contig_1_0_340766.png								PA188	60	contig_1	1542722	Yes	AA	A	6	Subsample/60/PA188_contig_1_1542722.png
	PA068	4.3.0_Medaka	contig_1_0	417718	.	A	G	1	4.3.0_Medaka/PA068_contig_1_0_417718.png								PA188	60	contig_1	1542730	Yes	TT	T	6	Subsample/60/PA188_contig_1_1542730.png
	PA068	4.3.0_Medaka	contig_1_0	454104	.	A	G	1	4.3.0_Medaka/PA068_contig_1_0_454104.png								PA188	60	contig_1	1542846	Yes	G	GT	6	Subsample/60/PA188_contig_1_1542846.png
	PA068	4.3.0_Medaka	contig_1_0	551596	.	A	G	1	4.3.0_Medaka/PA068_contig_1_0_551596.png								PA188	60	contig_1	1542883	Yes	TAG	CCA	6	Subsample/60/PA188_contig_1_1542883.png
	PA068	4.3.0_Medaka	contig_1_0	580898	.	A	G	1	4.3.0_Medaka/PA068_contig_1_0_580898.png								PA188	60	contig_1	1542890	Yes	T	C	6	Subsample/60/PA188_contig_1_1542890.png
	PA068	4.3.0_Medaka	contig_1_0	675191	.	A	G	1	4.3.0_Medaka/PA068_contig_1_0_675191.png								PA188	60	contig_1	1542935	Yes	C	G	6	Subsample/60/PA188_contig_1_1542935.png
	PA068	4.3.0_Medaka	contig_1_0	858464	.	T	C	1	4.3.0_Medaka/PA068_contig_1_0_858464.png								PA188	60	contig_1	1542945	Yes	A	G	6	Subsample/60/PA188_contig_1_1542945.png
	PA068	4.3.0_Medaka	contig_1_0	925475	.	A	G	1	4.3.0_Medaka/PA068_contig_1_0_925475.png								PA188	60	contig_1	1542951	Yes	AA	T	6	Subsample/60/PA188_contig_1_1542951.png
	PA068	4.3.0_Medaka	contig_1_0	982103	.	CGCC	C	1	4.3.0_Medaka/PA068_contig_1_0_982103.png								PA188	60	contig_1	1542961	Yes	A	G	6	Subsample/60/PA188_contig_1_1542961.png
	PA068	4.3.0_Medaka	contig_1_0	1005278	.	A	G	1	4.3.0_Medaka/PA068_contig_1_0_1005278.png								PA188	60	contig_1	1542977	Yes	TA	CG	6	Subsample/60/PA188_contig_1_1542977.png
	PA068	4.3.0_Medaka	contig_1_0	1050208	.	A	G	1	4.3.0_Medaka/PA068_contig_1_0_1050208.png								PA188	60	contig_1	1542981	Yes	C	G	6	Subsample/60/PA188_contig_1_1542981.png
	PA068	4.3.0_Medaka	contig_1_0	1282842	.	GT	G	1	4.3.0_Medaka/PA068_contig_1_0_1282842.png								PA188	60	contig_1	1542984	Yes	T	G	6	Subsample/60/PA188_contig_1_1542984.png
	PA068	4.3.0_Medaka	contig_1_0	1323535	.	A	G	1	4.3.0_Medaka/PA068_contig_1_0_1323535.png								PA188	60	contig_1	1543013	Yes	AT	GG	6	Subsample/60/PA188_contig_1_1543013.png
	PA068	4.3.0_Medaka	contig_1_0	1335552	.	A	G	1	4.3.0_Medaka/PA068_contig_1_0_1335552.png								PA188	60	contig_1	1543063	Yes	A	C	6	Subsample/60/PA188_contig_1_1543063.png
	PA068	4.3.0_Medaka	contig_1_0	1499952	.	A	G	1	4.3.0_Medaka/PA068_contig_1_0_1499952.png								PA188	60	contig_1	1543065	Yes	G	GGG	6	Subsample/60/PA188_contig_1_1543065.png
	PA068	4.3.0_Medaka	contig_1_0	1567017	.	A	G	1	4.3.0_Medaka/PA068_contig_1_0_1567017.png								PA188	60	contig_1	1543067	Yes	G	GC	6	Subsample/60/PA188_contig_1_1543067.png
	PA068	4.3.0_Medaka	contig_1_0	1697724	.	T	C	1	4.3.0_Medaka/PA068_contig_1_0_1697724.png								PA188	60	contig_1	1543085	Yes	T	A	6	Subsample/60/PA188_contig_1_1543085.png
	PA068	4.3.0_Medaka	contig_1_0	1697726	.	C	G	1	4.3.0_Medaka/PA068_contig_1_0_1697726.png								PA188	60	contig_1	1543087	Yes	A	G	6	Subsample/60/PA188_contig_1_1543087.png
	PA068	4.3.0_Medaka	contig_1_0	1736540	.	T	C	1	4.3.0_Medaka/PA068_contig_1_0_1736540.png								PA188	60	contig_1	1543098	Yes	TGA	CTC	6	Subsample/60/PA188_contig_1_1543098.png
	PA068	4.3.0_Medaka	contig_1_0	1816506	.	A	G	1	4.3.0_Medaka/PA068_contig_1_0_1816506.png								PA188	60	contig_1	1543323	Yes	G	GA	6	Subsample/60/PA188_contig_1_1543323.png
	PA068	4.3.0_Medaka	contig_1_0	1818296	.	A	G	1	4.3.0_Medaka/PA068_contig_1_0_1818296.png								PA188	60	contig_1	1543339	Yes	C	CT	6	Subsample/60/PA188_contig_1_1543339.png
	PA068	4.3.0_Medaka	contig_1_0	1891669	.	C	G	3	4.3.0_Medaka/PA068_contig_1_0_1891669.png								PA188	60	contig_1	1543340	Yes	G	GA	6	Subsample/60/PA188_contig_1_1543340.png
	PA068	4.3.0_Medaka	contig_1_0	1912874	.	A	G	1	4.3.0_Medaka/PA068_contig_1_0_1912874.png								PA188	60	contig_1	1543416	Yes	G	GA	6	Subsample/60/PA188_contig_1_1543416.png
	PA068	4.3.0_Medaka	contig_1_0	1937367	.	A	G	1	4.3.0_Medaka/PA068_contig_1_0_1937367.png								PA188	60	contig_1	1543640	Yes	C	G	6	Subsample/60/PA188_contig_1_1543640.png
	PA068	4.3.0_Medaka	contig_1_0	1940942	.	A	G	1	4.3.0_Medaka/PA068_contig_1_0_1940942.png								PA188	60	contig_1	1543645	Yes	TG	CA	6	Subsample/60/PA188_contig_1_1543645.png
	PA068	4.3.0_Medaka	contig_1_0	1982406	.	T	C	1	4.3.0_Medaka/PA068_contig_1_0_1982406.png								PA188	60	contig_1	1543678	Yes	GC	G	6	Subsample/60/PA188_contig_1_1543678.png
	PA068	4.3.0_Medaka	contig_1_0	2038339	.	A	G	1	4.3.0_Medaka/PA068_contig_1_0_2038339.png								PA188	60	contig_1	1543687	Yes	C	CA	6	Subsample/60/PA188_contig_1_1543687.png
	PA068	4.3.0_Medaka	contig_1_0	2086276	.	T	C	1	4.3.0_Medaka/PA068_contig_1_0_2086276.png								PA188	60	contig_1	1543689	Yes	C	T	6	Subsample/60/PA188_contig_1_1543689.png
	PA068	4.3.0_Medaka	contig_1_0	2107976	.	A	G	1	4.3.0_Medaka/PA068_contig_1_0_2107976.png								PA188	60	contig_1	1543724	Yes	CAGGTTTC	GCGAAGGGTGTTCGG	6	Subsample/60/PA188_contig_1_1543724.png
	PA068	4.3.0_Medaka	contig_1_0	2140215	.	A	G	1	4.3.0_Medaka/PA068_contig_1_0_2140215.png								PA188	60	contig_1	1543820	Yes	T	C	6	Subsample/60/PA188_contig_1_1543820.png
	PA068	4.3.0_Medaka	contig_1_0	2253645	.	T	C	1	4.3.0_Medaka/PA068_contig_1_0_2253645.png								PA188	60	contig_1	1543902	Yes	G	GA	6	Subsample/60/PA188_contig_1_1543902.png
	PA068	4.3.0_Medaka	contig_1_0	2287720	.	A	C	1	4.3.0_Medaka/PA068_contig_1_0_2287720.png								PA188	60	contig_1	1543972	Yes	G	GG	6	Subsample/60/PA188_contig_1_1543972.png
	PA068	4.3.0_Medaka	contig_1_0	2323007	.	A	G	1	4.3.0_Medaka/PA068_contig_1_0_2323007.png								PA188	60	contig_1	1544413	Yes	A	AA	6	Subsample/60/PA188_contig_1_1544413.png
	PA068	4.3.0_Medaka	contig_1_0	2325712	.	A	G	1	4.3.0_Medaka/PA068_contig_1_0_2325712.png								PA188	60	contig_1	1544415	Yes	C	CCT	6	Subsample/60/PA188_contig_1_1544415.png
	PA068	4.3.0_Medaka	contig_1_0	2375809	.	GC	G	1	4.3.0_Medaka/PA068_contig_1_0_2375809.png								PA188	60	contig_1	1544416	Yes	G	GAT	6	Subsample/60/PA188_contig_1_1544416.png
	PA068	4.3.0_Medaka	contig_1_0	2396304	.	T	C	1	4.3.0_Medaka/PA068_contig_1_0_2396304.png								PA188	60	contig_1	1544423	Yes	A	AAG	6	Subsample/60/PA188_contig_1_1544423.png
	PA068	4.3.0_Medaka	contig_1_0	2487442	.	GA	G	1	4.3.0_Medaka/PA068_contig_1_0_2487442.png								PA188	60	contig_1	1544427	Yes	A	AC	6	Subsample/60/PA188_contig_1_1544427.png
	PA068	4.3.0_Medaka	contig_1_0	2501526	.	G	GG	1	4.3.0_Medaka/PA068_contig_1_0_2501526.png								PA188	60	contig_1	1544478	Yes	G	GT	6	Subsample/60/PA188_contig_1_1544478.png
	PA068	4.3.0_Medaka	contig_1_0	2623832	.	A	G	1	4.3.0_Medaka/PA068_contig_1_0_2623832.png								PA188	60	contig_1	1544488	Yes	A	ACT	6	Subsample/60/PA188_contig_1_1544488.png
	PA068	4.3.0_Medaka	contig_1_0	2706313	.	A	G	1	4.3.0_Medaka/PA068_contig_1_0_2706313.png								PA188	60	contig_1	1544489	Yes	A	AC	6	Subsample/60/PA188_contig_1_1544489.png
	PA068	4.3.0_Medaka	contig_1_0	2759370	.	A	G	1	4.3.0_Medaka/PA068_contig_1_0_2759370.png								PA188	60	contig_1	1544504	Yes	A	AT	6	Subsample/60/PA188_contig_1_1544504.png
	PA068	4.3.0_Medaka	contig_1_0	2961862	.	GT	G	1	4.3.0_Medaka/PA068_contig_1_0_2961862.png								PA188	60	contig_1	1544552	Yes	C	CAA	6	Subsample/60/PA188_contig_1_1544552.png
	PA068	4.3.0_Medaka	contig_1_0	3136163	.	A	G	1	4.3.0_Medaka/PA068_contig_1_0_3136163.png								PA188	60	contig_1	1544571	Yes	G	GT	6	Subsample/60/PA188_contig_1_1544571.png
	PA068	4.3.0_Medaka	contig_1_0	3142594	.	T	C	1	4.3.0_Medaka/PA068_contig_1_0_3142594.png								PA188	60	contig_1	1544572	Yes	C	CA	6	Subsample/60/PA188_contig_1_1544572.png
	PA068	4.3.0_Medaka	contig_1_0	3213467	.	GA	G	1	4.3.0_Medaka/PA068_contig_1_0_3213467.png								PA188	60	contig_1	1544583	Yes	C	CT	6	Subsample/60/PA188_contig_1_1544583.png
	PA068	4.3.0_Medaka	contig_1_0	3354187	.	A	G	1	4.3.0_Medaka/PA068_contig_1_0_3354187.png								PA188	60	contig_1	1544633	Yes	C	T	6	Subsample/60/PA188_contig_1_1544633.png
	PA068	4.3.0_Medaka	contig_1_0	3356182	.	A	G	1	4.3.0_Medaka/PA068_contig_1_0_3356182.png								PA188	60	contig_1	1544646	Yes	C	A	6	Subsample/60/PA188_contig_1_1544646.png
	PA068	4.3.0_Medaka	contig_1_0	3375174	.	A	G	1	4.3.0_Medaka/PA068_contig_1_0_3375174.png								PA188	60	contig_1	1544884	Yes	A	C	6	Subsample/60/PA188_contig_1_1544884.png
	PA068	4.3.0_Medaka	contig_1_0	3600219	.	GA	G	1	4.3.0_Medaka/PA068_contig_1_0_3600219.png								PA188	60	contig_1	1544897	Yes	A	G	6	Subsample/60/PA188_contig_1_1544897.png
	PA068	4.3.0_Medaka	contig_1_0	3690750	.	A	G	1	4.3.0_Medaka/PA068_contig_1_0_3690750.png								PA188	60	contig_1	1544900	Yes	A	C	6	Subsample/60/PA188_contig_1_1544900.png
	PA068	4.3.0_Medaka	contig_1_0	3694953	.	A	G	1	4.3.0_Medaka/PA068_contig_1_0_3694953.png								PA188	60	contig_1	1544924	Yes	G	C	6	Subsample/60/PA188_contig_1_1544924.png
	PA068	4.3.0_Medaka	contig_1_0	3985808	.	A	G	1	4.3.0_Medaka/PA068_contig_1_0_3985808.png								PA188	60	contig_1	1544927	Yes	G	A	6	Subsample/60/PA188_contig_1_1544927.png
	PA068	4.3.0_Medaka	contig_1_0	4096790	.	GT	G	1	4.3.0_Medaka/PA068_contig_1_0_4096790.png								PA188	60	contig_1	1544930	Yes	T	G	6	Subsample/60/PA188_contig_1_1544930.png
	PA068	4.3.0_Medaka	contig_1_0	4150295	.	A	G	1	4.3.0_Medaka/PA068_contig_1_0_4150295.png								PA188	60	contig_1	1544932	Yes	T	C	6	Subsample/60/PA188_contig_1_1544932.png
	PA068	4.3.0_Medaka	contig_1_0	4235806	.	A	G	1	4.3.0_Medaka/PA068_contig_1_0_4235806.png								PA188	60	contig_1	1544935	Yes	T	A	6	Subsample/60/PA188_contig_1_1544935.png
	PA068	4.3.0_Medaka	contig_1_0	4254614	.	A	G	1	4.3.0_Medaka/PA068_contig_1_0_4254614.png								PA188	60	contig_1	1544950	Yes	T	G	6	Subsample/60/PA188_contig_1_1544950.png
	PA068	4.3.0_Medaka	contig_1_0	4348805	.	A	G	1	4.3.0_Medaka/PA068_contig_1_0_4348805.png								PA188	60	contig_1	1544962	Yes	C	G	6	Subsample/60/PA188_contig_1_1544962.png
	PA068	4.3.0_Medaka	contig_1_0	4463983	.	A	G	1	4.3.0_Medaka/PA068_contig_1_0_4463983.png								PA188	60	contig_1	1544968	Yes	T	C	6	Subsample/60/PA188_contig_1_1544968.png
	PA068	4.3.0_Medaka	contig_1_0	4564491	.	A	G	1	4.3.0_Medaka/PA068_contig_1_0_4564491.png								PA188	60	contig_1	1544970	Yes	T	G	6	Subsample/60/PA188_contig_1_1544970.png
	PA068	4.3.0_Medaka	contig_1_0	4597071	.	A	G	1	4.3.0_Medaka/PA068_contig_1_0_4597071.png								PA188	60	contig_1	1544973	Yes	A	G	6	Subsample/60/PA188_contig_1_1544973.png
	PA068	4.3.0_Medaka	contig_1_0	4601067	.	A	G	1	4.3.0_Medaka/PA068_contig_1_0_4601067.png								PA188	60	contig_1	1544985	Yes	T	TG	6	Subsample/60/PA188_contig_1_1544985.png
	PA068	4.3.0_Medaka	contig_1_0	4683444	.	A	G	1	4.3.0_Medaka/PA068_contig_1_0_4683444.png								PA188	60	contig_1	1544990	Yes	C	T	6	Subsample/60/PA188_contig_1_1544990.png
	PA068	4.3.0_Medaka	contig_1_0	4808372	.	A	G	1	4.3.0_Medaka/PA068_contig_1_0_4808372.png								PA188	60	contig_1	1545044	Yes	G	C	6	Subsample/60/PA188_contig_1_1545044.png
	PA068	4.3.0_Medaka	contig_1_0	4912371	.	A	G	1	4.3.0_Medaka/PA068_contig_1_0_4912371.png								PA188	60	contig_1	1545058	Yes	G	GT	6	Subsample/60/PA188_contig_1_1545058.png
	PA068	4.3.0_Medaka	contig_1_0	4984540	.	GA	G	1	4.3.0_Medaka/PA068_contig_1_0_4984540.png								PA188	60	contig_1	1545102	Yes	G	GG	6	Subsample/60/PA188_contig_1_1545102.png
	PA068	4.3.0_Medaka	contig_1_0	5138333	.	A	G	1	4.3.0_Medaka/PA068_contig_1_0_5138333.png								PA188	60	contig_1	1545290	Yes	G	GG	6	Subsample/60/PA188_contig_1_1545290.png
	PA068	4.3.0_Medaka	contig_1_0	5178471	.	A	G	1	4.3.0_Medaka/PA068_contig_1_0_5178471.png								PA188	60	contig_1	1545294	Yes	C	CAT	6	Subsample/60/PA188_contig_1_1545294.png
	PA068	4.3.0_Medaka	contig_1_0	5192339	.	A	G	1	4.3.0_Medaka/PA068_contig_1_0_5192339.png								PA188	60	contig_1	1545349	Yes	G	GG	6	Subsample/60/PA188_contig_1_1545349.png
	PA068	4.3.0_Medaka	contig_1_0	5221524	.	T	C	1	4.3.0_Medaka/PA068_contig_1_0_5221524.png								PA188	60	contig_1	1545352	Yes	T	TG	6	Subsample/60/PA188_contig_1_1545352.png
	PA068	4.3.0_Medaka	contig_1_0	5327702	.	A	G	1	4.3.0_Medaka/PA068_contig_1_0_5327702.png								PA188	60	contig_1	1545353	Yes	C	CAGGG	6	Subsample/60/PA188_contig_1_1545353.png
	PA068	4.3.0_Medaka	contig_1_0	5340369	.	GA	G	1	4.3.0_Medaka/PA068_contig_1_0_5340369.png								PA188	60	contig_1	1545356	Yes	A	AT	6	Subsample/60/PA188_contig_1_1545356.png
	PA068	4.3.0_Medaka	contig_1_0	5343707	.	A	G	1	4.3.0_Medaka/PA068_contig_1_0_5343707.png								PA188	60	contig_1	1545358	Yes	G	GTA	6	Subsample/60/PA188_contig_1_1545358.png
	PA068	4.3.0_Medaka	contig_1_0	5394874	.	T	C	1	4.3.0_Medaka/PA068_contig_1_0_5394874.png								PA188	60	contig_1	1545389	Yes	A	AT	6	Subsample/60/PA188_contig_1_1545389.png
	PA068	4.3.0_Medaka	contig_1_0	5460745	.	A	G	1	4.3.0_Medaka/PA068_contig_1_0_5460745.png								PA188	60	contig_1	1545409	Yes	G	GG	6	Subsample/60/PA188_contig_1_1545409.png
	PA068	4.3.0_Medaka	contig_1_0	5602290	.	A	G	1	4.3.0_Medaka/PA068_contig_1_0_5602290.png								PA188	60	contig_1	1545462	Yes	A	AA	6	Subsample/60/PA188_contig_1_1545462.png
	PA068	4.3.0_Medaka	contig_2_0	65117	.	A	G	1	4.3.0_Medaka/PA068_contig_2_0_65117.png								PA188	60	contig_1	1545464	Yes	C	CT	6	Subsample/60/PA188_contig_1_1545464.png
	PA068	4.3.0_Medaka	contig_2_0	78989	.	GC	G	1	4.3.0_Medaka/PA068_contig_2_0_78989.png								PA188	60	contig_1	1545466	Yes	A	AA	6	Subsample/60/PA188_contig_1_1545466.png
	PA068	4.3.0_Medaka	contig_2_0	112235	.	CT	C	1	4.3.0_Medaka/PA068_contig_2_0_112235.png								PA188	60	contig_1	1545479	Yes	G	GA	6	Subsample/60/PA188_contig_1_1545479.png
	PA068	4.3.0_Medaka	contig_2_0	184694	.	GACG	G	1	4.3.0_Medaka/PA068_contig_2_0_184694.png								PA188	60	contig_1	1545523	Yes	A	G	6	Subsample/60/PA188_contig_1_1545523.png
	PA068	4.3.0_Medaka	contig_2_0	201203	.	A	G	1	4.3.0_Medaka/PA068_contig_2_0_201203.png								PA188	60	contig_1	1545528	Yes	A	C	6	Subsample/60/PA188_contig_1_1545528.png
	PA068	4.3.0_Medaka	contig_2_0	225647	.	GA	G	1	4.3.0_Medaka/PA068_contig_2_0_225647.png								PA188	60	contig_1	1545530	Yes	T	A	6	Subsample/60/PA188_contig_1_1545530.png
	PA068	4.3.0_Medaka	contig_2_0	307189	.	A	G	1	4.3.0_Medaka/PA068_contig_2_0_307189.png								PA188	60	contig_1	1545537	Yes	AA	GC	6	Subsample/60/PA188_contig_1_1545537.png
	PA068	4.3.0_Medaka	contig_2_0	371968	.	AC	G	1	4.3.0_Medaka/PA068_contig_2_0_371968.png								PA188	60	contig_1	1545557	Yes	T	G	6	Subsample/60/PA188_contig_1_1545557.png
	PA068	4.3.0_Medaka	contig_2_0	432666	.	A	G	1	4.3.0_Medaka/PA068_contig_2_0_432666.png								PA188	60	contig_1	1545568	Yes	G	T	6	Subsample/60/PA188_contig_1_1545568.png
	PA068	4.3.0_Medaka	contig_2_0	439826	.	A	G	1	4.3.0_Medaka/PA068_contig_2_0_439826.png								PA188	60	contig_1	1546066	Yes	A	G	6	Subsample/60/PA188_contig_1_1546066.png
	PA068	4.3.0_Medaka	contig_2_0	483134	.	GA	G	1	4.3.0_Medaka/PA068_contig_2_0_483134.png								PA188	60	contig_1	1546074	Yes	C	T	6	Subsample/60/PA188_contig_1_1546074.png
	PA068	4.3.0_Medaka	contig_2_0	488566	.	GT	G	1	4.3.0_Medaka/PA068_contig_2_0_488566.png								PA188	60	contig_1	1546077	Yes	G	GG	6	Subsample/60/PA188_contig_1_1546077.png
	PA068	4.3.0_Medaka	contig_3_0	36897	.	A	G	1	4.3.0_Medaka/PA068_contig_3_0_36897.png								PA188	60	contig_1	1546095	Yes	C	G	6	Subsample/60/PA188_contig_1_1546095.png
	PA068	4.3.0_Medaka	contig_3_0	45046	.	A	G	1	4.3.0_Medaka/PA068_contig_3_0_45046.png								PA188	60	contig_1	1546116	Yes	A	G	6	Subsample/60/PA188_contig_1_1546116.png
	PA075	4.3.0_Medaka	contig_1_0	241874	.	G	GG	1	4.3.0_Medaka/PA075_contig_1_0_241874.png								PA188	60	contig_1	1546120	Yes	A	C	6	Subsample/60/PA188_contig_1_1546120.png
	PA075	4.3.0_Medaka	contig_1_0	1995050	.	C	G	3	4.3.0_Medaka/PA075_contig_1_0_1995050.png								PA188	60	contig_1	1546143	Yes	T	C	6	Subsample/60/PA188_contig_1_1546143.png
	PA075	4.3.0_Medaka	contig_1_0	4873367	.	CC	C	1	4.3.0_Medaka/PA075_contig_1_0_4873367.png								PA188	60	contig_1	1546155	Yes	T	C	6	Subsample/60/PA188_contig_1_1546155.png
	PA099	4.3.0_Medaka	contig_1_0	1888763	.	GG	G	1	4.3.0_Medaka/PA099_contig_1_0_1888763.png								PA188	60	contig_1	1546164	Yes	G	T	6	Subsample/60/PA188_contig_1_1546164.png
	PA099	4.3.0_Medaka	contig_2_0	1	.	ATGGGCATTTATCGCCGGTATGCGGCAGCGTTTCTAGCATTCGCGTTTTTTCTCTCCTCTGAAGTTTCGTATTCCGCGACTCGAAAGAGCGTCACCGTGCCTAGTGCAAGTCTTGTTGCGCGCGGTGGCGGCTCTCCTTCTGTTTCTGGTCCATCTTTAAAGATTCCTGGCCAGCCTGGTGTTGAATATATCCCTCGGTCTGGCGGCGGGGCTTCTGGTGTTCCGATAGATATTATCTGACGATTGATTTCTCTATCCCAAGGACTATTAAAGGCAGTGTTTCTTCGCTCAAGGGTGGAATTGCTGGTGTTGCTGCAACTGCGGCCATGTCAATGGCTCTTGATAGTATCGGGGGCTTTATTGACGAGAATGGCAAGCCGGTTAAGAAAGTAAGTGACG…	A	2	4.3.0_Medaka/PA099_contig_2_0_1.png								PA188	60	contig_1	1546174	Yes	T	C	6	Subsample/60/PA188_contig_1_1546174.png
	PA188	4.3.0_Medaka	contig_3_0	98081	.	A	G	1	4.3.0_Medaka/PA188_contig_3_0_98081.png								PA188	60	contig_1	1546179	Yes	A	C	6	Subsample/60/PA188_contig_1_1546179.png
	PA188	4.3.0_Medaka	contig_3_0	307394	.	A	G	1	4.3.0_Medaka/PA188_contig_3_0_307394.png								PA188	60	contig_1	1546184	Yes	T	TG	6	Subsample/60/PA188_contig_1_1546184.png
	PA188	4.3.0_Medaka	contig_3_0	327531	.	A	AA	1	4.3.0_Medaka/PA188_contig_3_0_327531.png								PA188	60	contig_1	1546208	Yes	A	AA	6	Subsample/60/PA188_contig_1_1546208.png
	PA188	4.3.0_Medaka	contig_3_0	364865	.	AT	GC	1	4.3.0_Medaka/PA188_contig_3_0_364865.png								PA188	60	contig_1	1546216	Yes	C	G	6	Subsample/60/PA188_contig_1_1546216.png
	PA188	4.3.0_Medaka	contig_3_0	390691	.	A	G	1	4.3.0_Medaka/PA188_contig_3_0_390691.png								PA188	60	contig_1	1546224	Yes	T	G	6	Subsample/60/PA188_contig_1_1546224.png
	PA188	4.3.0_Medaka	contig_3_0	485470	.	GG	G	1	4.3.0_Medaka/PA188_contig_3_0_485470.png								PA188	60	contig_1	1546226	Yes	T	A	6	Subsample/60/PA188_contig_1_1546226.png
	PA188	4.3.0_Medaka	contig_3_0	497904	.	CGCC	C	1	4.3.0_Medaka/PA188_contig_3_0_497904.png								PA188	60	contig_1	1546248	Yes	G	A	6	Subsample/60/PA188_contig_1_1546248.png
	PA188	4.3.0_Medaka	contig_3_0	580380	.	A	G	1	4.3.0_Medaka/PA188_contig_3_0_580380.png								PA188	60	contig_1	1546254	Yes	T	C	6	Subsample/60/PA188_contig_1_1546254.png
	PA188	4.3.0_Medaka	contig_3_0	716020	.	A	G	1	4.3.0_Medaka/PA188_contig_3_0_716020.png								PA188	60	contig_1	1546256	Yes	T	G	6	Subsample/60/PA188_contig_1_1546256.png
	PA188	4.3.0_Medaka	contig_3_0	743298	.	C	G	1	4.3.0_Medaka/PA188_contig_3_0_743298.png								PA188	60	contig_1	1546277	Yes	C	G	6	Subsample/60/PA188_contig_1_1546277.png
	PA188	4.3.0_Medaka	contig_3_0	802676	.	A	G	1	4.3.0_Medaka/PA188_contig_3_0_802676.png								PA188	60	contig_1	1546283	Yes	A	AT	6	Subsample/60/PA188_contig_1_1546283.png
	PA188	4.3.0_Medaka	contig_3_0	817769	.	A	G	1	4.3.0_Medaka/PA188_contig_3_0_817769.png								PA188	60	contig_1	1546315	Yes	A	AG	6	Subsample/60/PA188_contig_1_1546315.png
	PA188	4.3.0_Medaka	contig_3_0	851618	.	A	G	1	4.3.0_Medaka/PA188_contig_3_0_851618.png								PA188	60	contig_1	1546321	Yes	T	TG	6	Subsample/60/PA188_contig_1_1546321.png
	PA188	4.3.0_Medaka	contig_3_0	1011567	.	T	C	1	4.3.0_Medaka/PA188_contig_3_0_1011567.png								PA188	60	contig_1	1546465	Yes	G	GT	6	Subsample/60/PA188_contig_1_1546465.png
	PA188	4.3.0_Medaka	contig_3_0	1047769	.	A	G	1	4.3.0_Medaka/PA188_contig_3_0_1047769.png								PA188	60	contig_1	1546477	Yes	A	AG	6	Subsample/60/PA188_contig_1_1546477.png
	PA188	4.3.0_Medaka	contig_3_0	1127553	.	A	G	1	4.3.0_Medaka/PA188_contig_3_0_1127553.png								PA188	60	contig_1	1922791	No	T	C	1	Subsample/60/PA188_contig_1_1922791.png
	PA188	4.3.0_Medaka	contig_3_0	1184016	.	GT	G	1	4.3.0_Medaka/PA188_contig_3_0_1184016.png								PA188	60	contig_1	1942039	No	CGCC	C	1	Subsample/60/PA188_contig_1_1942039.png
	PA188	4.3.0_Medaka	contig_3_0	1346916	.	GT	G	1	4.3.0_Medaka/PA188_contig_3_0_1346916.png								PA188	60	contig_1	1988549	No	CGC	C	1	Subsample/60/PA188_contig_1_1988549.png
	PA188	4.3.0_Medaka	contig_3_0	1522401	.	T	C	1	4.3.0_Medaka/PA188_contig_3_0_1522401.png								PA188	60	contig_1	2094502	No	T	C	1	Subsample/60/PA188_contig_1_2094502.png
	PA188	4.3.0_Medaka	contig_3_0	1604368	.	A	G	1	4.3.0_Medaka/PA188_contig_3_0_1604368.png								PA188	60	contig_1	2108021	No	C	G	1	Subsample/60/PA188_contig_1_2108021.png
	PA188	4.3.0_Medaka	contig_3_0	2000867	.	A	G	1	4.3.0_Medaka/PA188_contig_3_0_2000867.png								PA188	60	contig_1	2313921	No	T	C	1	Subsample/60/PA188_contig_1_2313921.png
	PA188	4.3.0_Medaka	contig_3_0	2026660	.	C	G	3	4.3.0_Medaka/PA188_contig_3_0_2026660.png								PA188	60	contig_1	2321690	No	T	C	1	Subsample/60/PA188_contig_1_2321690.png
	PA188	4.3.0_Medaka	contig_3_0	2101922	.	A	G	1	4.3.0_Medaka/PA188_contig_3_0_2101922.png								PA188	60	contig_1	2333747	No	CGGC	C	1	Subsample/60/PA188_contig_1_2333747.png
	PA188	4.3.0_Medaka	contig_3_0	2137552	.	A	G	1	4.3.0_Medaka/PA188_contig_3_0_2137552.png								PA188	60	contig_1	2564227	No	A	G	1	Subsample/60/PA188_contig_1_2564227.png
	PA188	4.3.0_Medaka	contig_3_0	2334240	.	A	G	1	4.3.0_Medaka/PA188_contig_3_0_2334240.png								PA188	60	contig_1	2682320	No	A	G	1	Subsample/60/PA188_contig_1_2682320.png
	PA188	4.3.0_Medaka	contig_3_0	2503381	.	GA	G	1	4.3.0_Medaka/PA188_contig_3_0_2503381.png								PA188	60	contig_1	3081808	No	A	G	1	Subsample/60/PA188_contig_1_3081808.png
	PA188	4.3.0_Medaka	contig_3_0	2545849	.	GG	G	1	4.3.0_Medaka/PA188_contig_3_0_2545849.png								PA188	60	contig_1	3406017	No	A	G	1	Subsample/60/PA188_contig_1_3406017.png
	PA188	4.3.0_Medaka	contig_3_0	2622094	.	A	G	1	4.3.0_Medaka/PA188_contig_3_0_2622094.png								PA188	60	contig_1	3551314	No	GG	G	1	Subsample/60/PA188_contig_1_3551314.png
	PA188	4.3.0_Medaka	contig_3_0	2915826	.	A	G	1	4.3.0_Medaka/PA188_contig_3_0_2915826.png								PA188	60	contig_1	3685966	No	A	G	1	Subsample/60/PA188_contig_1_3685966.png
	PA188	4.3.0_Medaka	contig_3_0	3120473	.	T	C	1	4.3.0_Medaka/PA188_contig_3_0_3120473.png								PA188	60	contig_1	3788959	No	A	G	1	Subsample/60/PA188_contig_1_3788959.png
	PA188	4.3.0_Medaka	contig_3_0	3180753	.	A	G	1	4.3.0_Medaka/PA188_contig_3_0_3180753.png								PA188	60	contig_1	3796238	No	A	G	1	Subsample/60/PA188_contig_1_3796238.png
	PA188	4.3.0_Medaka	contig_3_0	3241885	.	A	G	1	4.3.0_Medaka/PA188_contig_3_0_3241885.png								PA188	60	contig_1	4026040	No	T	C	1	Subsample/60/PA188_contig_1_4026040.png
	PA188	4.3.0_Medaka	contig_3_0	3608882	.	A	G	1	4.3.0_Medaka/PA188_contig_3_0_3608882.png								PA188	60	contig_1	4226772	No	GG	G	1	Subsample/60/PA188_contig_1_4226772.png
	PA188	4.3.0_Medaka	contig_3_0	3621919	.	GA	G	1	4.3.0_Medaka/PA188_contig_3_0_3621919.png								PA188	60	contig_1	4344690	No	GG	G	1	Subsample/60/PA188_contig_1_4344690.png
	PA188	4.3.0_Medaka	contig_3_0	3834833	.	A	G	1	4.3.0_Medaka/PA188_contig_3_0_3834833.png								PA188	60	contig_1	4450561	No	A	G	1	Subsample/60/PA188_contig_1_4450561.png
	PA188	4.3.0_Medaka	contig_3_0	3957694	.	C	CG	1	4.3.0_Medaka/PA188_contig_3_0_3957694.png								PA188	60	contig_1	4650379	No	CC	C	1	Subsample/60/PA188_contig_1_4650379.png
	PA188	4.3.0_Medaka	contig_3_0	3979931	.	GA	G	1	4.3.0_Medaka/PA188_contig_3_0_3979931.png								PA188	60	contig_1	4757414	No	A	G	1	Subsample/60/PA188_contig_1_4757414.png
	PA188	4.3.0_Medaka	contig_3_0	4009244	.	A	G	1	4.3.0_Medaka/PA188_contig_3_0_4009244.png								PA188	60	contig_1	4759425	No	A	G	1	Subsample/60/PA188_contig_1_4759425.png
	PA188	4.3.0_Medaka	contig_3_0	4062077	.	A	G	1	4.3.0_Medaka/PA188_contig_3_0_4062077.png								PA188	60	contig_1	5114196	No	A	G	1	Subsample/60/PA188_contig_1_5114196.png
	PA188	4.3.0_Medaka	contig_3_0	4178275	.	T	C	1	4.3.0_Medaka/PA188_contig_3_0_4178275.png								PA188	60	contig_1	5162393	No	A	G	1	Subsample/60/PA188_contig_1_5162393.png
	PA188	4.3.0_Medaka	contig_3_0	4183420	.	GG	G	3	4.3.0_Medaka/PA188_contig_3_0_4183420.png								PA188	60	contig_1	5166943	No	T	C	1	Subsample/60/PA188_contig_1_5166943.png
	PA188	4.3.0_Medaka	contig_3_0	4235786	.	A	G	1	4.3.0_Medaka/PA188_contig_3_0_4235786.png								PA188	60	contig_1	5380982	No	T	C	1	Subsample/60/PA188_contig_1_5380982.png
	PA188	4.3.0_Medaka	contig_3_0	4389912	.	A	G	1	4.3.0_Medaka/PA188_contig_3_0_4389912.png								PA188	60	contig_1	5776344	No	GA	G	1	Subsample/60/PA188_contig_1_5776344.png
	PA188	4.3.0_Medaka	contig_3_0	4575846	.	A	G	1	4.3.0_Medaka/PA188_contig_3_0_4575846.png								PA188	60	contig_1	5818789	No	A	G	1	Subsample/60/PA188_contig_1_5818789.png
	PA188	4.3.0_Medaka	contig_3_0	4600133	.	T	C	1	4.3.0_Medaka/PA188_contig_3_0_4600133.png								PA188	60	contig_1	5821217	No	A	G	1	Subsample/60/PA188_contig_1_5821217.png
	PA188	4.3.0_Medaka	contig_3_0	4617643	.	CG	C	1	4.3.0_Medaka/PA188_contig_3_0_4617643.png								PA188	60	contig_1	6200126	No	TG	T	1	Subsample/60/PA188_contig_1_6200126.png
	PA188	4.3.0_Medaka	contig_3_0	4931481	.	A	G	1	4.3.0_Medaka/PA188_contig_3_0_4931481.png								PA188	60	contig_1	6411251	No	G	A	1	Subsample/60/PA188_contig_1_6411251.png
	PA188	4.3.0_Medaka	contig_3_0	5064797	.	A	G	1	4.3.0_Medaka/PA188_contig_3_0_5064797.png								PA188	60	contig_1	6538513	No	T	C	1	Subsample/60/PA188_contig_1_6538513.png
	PA188	4.3.0_Medaka	contig_3_0	5184775	.	A	G	1	4.3.0_Medaka/PA188_contig_3_0_5184775.png								PA188	60	contig_2	1	Yes	CTCTCCGGGACGCCATCATCTTAGTCACAGCGCCTCTCCTAGCTCTGTACCCCGCGTCGCTGCTGGTTTTGCCAGAACACATACGCACATACACATACACACAGATTCACATACAAACGTTGCTGCGGTGTATGGCTATGTGTATGTTGGCTCGTTCCCGAACCTGCCACATACAAGAAAATGAAGCGATCAGACATCAAGCGGCGACCGCTAAGCGATACCGTCCTCTCCTCCCTTGAGCCAGAAGCTAAGGAGTACCGGGAGAAATACGGGGTAGACAGGATCTACCTTGTTGTCTCGCCGAACGGGCGCAAGCGGTGGGAAATGCGCCACAAGAAGCCTGACGGCAAGTGGTCATGGCTTGGCCTTGGCGGATACCCTGACGTTAGCGCCAAGCGT…	C	2	Subsample/60/PA188_contig_2_1.png
	PA188	4.3.0_Medaka	contig_3_0	5272672	.	A	G	1	4.3.0_Medaka/PA188_contig_3_0_5272672.png								PA196	60	contig_1	2484783	Yes	C	G	3	Subsample/60/PA196_contig_1_2484783.png
	PA188	4.3.0_Medaka	contig_3_0	5293514	.	GT	G	1	4.3.0_Medaka/PA188_contig_3_0_5293514.png								PA196	60	contig_1	5254370	No	CC	C	1	Subsample/60/PA196_contig_1_5254370.png
	PA188	4.3.0_Medaka	contig_3_0	5437768	.	GT	G	1	4.3.0_Medaka/PA188_contig_3_0_5437768.png								PA200	60	contig_1	3287372	No	TT	T	1	Subsample/60/PA200_contig_1_3287372.png
	PA188	4.3.0_Medaka	contig_3_0	5446231	.	A	G	1	4.3.0_Medaka/PA188_contig_3_0_5446231.png								PA200	60	contig_1	6476621	No	AA	A	1	Subsample/60/PA200_contig_1_6476621.png
	PA188	4.3.0_Medaka	contig_3_0	5493359	.	A	G	1	4.3.0_Medaka/PA188_contig_3_0_5493359.png								PA222	60	contig_1	5181168	Yes	C	G	3	Subsample/60/PA222_contig_1_5181168.png
	PA188	4.3.0_Medaka	contig_3_0	5603631	.	A	G	1	4.3.0_Medaka/PA188_contig_3_0_5603631.png								PA223	60	contig_1	6437746	Yes	C	G	3	Subsample/60/PA223_contig_1_6437746.png
	PA188	4.3.0_Medaka	contig_3_0	5927610	.	A	G	1	4.3.0_Medaka/PA188_contig_3_0_5927610.png								PA068	50	contig_1	17133	No	T	C	1	Subsample/50/PA068_contig_1_17133.png
	PA188	4.3.0_Medaka	contig_3_0	6034164	.	GCG	G	1	4.3.0_Medaka/PA188_contig_3_0_6034164.png								PA068	50	contig_1	22371	No	A	G	1	Subsample/50/PA068_contig_1_22371.png
	PA188	4.3.0_Medaka	contig_3_0	6145709	.	GA	G	1	4.3.0_Medaka/PA188_contig_3_0_6145709.png								PA068	50	contig_1	272090	No	T	C	1	Subsample/50/PA068_contig_1_272090.png
	PA188	4.3.0_Medaka	contig_3_0	6439918	.	A	G	1	4.3.0_Medaka/PA188_contig_3_0_6439918.png								PA068	50	contig_1	299475	No	CGGC	C	1	Subsample/50/PA068_contig_1_299475.png
	PA188	4.3.0_Medaka	contig_3_0	6530157	.	G	GG	1	4.3.0_Medaka/PA188_contig_3_0_6530157.png								PA068	50	contig_1	330104	No	T	C	1	Subsample/50/PA068_contig_1_330104.png
	PA188	4.3.0_Medaka	contig_3_0	6546578	.	A	G	1	4.3.0_Medaka/PA188_contig_3_0_6546578.png								PA068	50	contig_1	541169	No	A	G	1	Subsample/50/PA068_contig_1_541169.png
	PA188	4.3.0_Medaka	contig_3_0	6551627	.	A	G	1	4.3.0_Medaka/PA188_contig_3_0_6551627.png								PA068	50	contig_1	857646	No	CGCC	C	1	Subsample/50/PA068_contig_1_857646.png
	PA188	4.3.0_Medaka	contig_3_0	6566817	.	A	G	1	4.3.0_Medaka/PA188_contig_3_0_6566817.png								PA068	50	contig_1	968363	No	A	G	1	Subsample/50/PA068_contig_1_968363.png
	PA196	4.3.0_Medaka	contig_1_0	1978420	.	C	G	3	4.3.0_Medaka/PA196_contig_1_0_1978420.png								PA068	50	contig_1	993049	No	A	G	1	Subsample/50/PA068_contig_1_993049.png
	PA200	4.3.0_Medaka	contig_1_0	118389	.	TT	T	1	4.3.0_Medaka/PA200_contig_1_0_118389.png								PA068	50	contig_1	1092484	No	A	G	1	Subsample/50/PA068_contig_1_1092484.png
	PA200	4.3.0_Medaka	contig_1_0	333465	.	AA	A	1	4.3.0_Medaka/PA200_contig_1_0_333465.png								PA068	50	contig_1	1186524	No	A	G	1	Subsample/50/PA068_contig_1_1186524.png
	PA200	4.3.0_Medaka	contig_1_0	366759	.	TC	T	1	4.3.0_Medaka/PA200_contig_1_0_366759.png								PA068	50	contig_1	1209728	No	GT	G	1	Subsample/50/PA068_contig_1_1209728.png
	PA200	4.3.0_Medaka	contig_1_0	367055	.	G	GAG	1	4.3.0_Medaka/PA200_contig_1_0_367055.png								PA068	50	contig_1	1211725	No	T	C	1	Subsample/50/PA068_contig_1_1211725.png
	PA200	4.3.0_Medaka	contig_1_0	2650369	.	T	TCT	1	4.3.0_Medaka/PA200_contig_1_0_2650369.png								PA068	50	contig_1	1423317	No	A	G	1	Subsample/50/PA068_contig_1_1423317.png
	PA200	4.3.0_Medaka	contig_1_0	3453807	.	C	G	1	4.3.0_Medaka/PA200_contig_1_0_3453807.png								PA068	50	contig_1	1519443	No	A	G	1	Subsample/50/PA068_contig_1_1519443.png
	PA200	4.3.0_Medaka	contig_1_0	3944545	.	AA	A	1	4.3.0_Medaka/PA200_contig_1_0_3944545.png								PA068	50	contig_1	1806540	No	T	C	1	Subsample/50/PA068_contig_1_1806540.png
	PA200	4.3.0_Medaka	contig_1_0	5231314	.	T	TC	1	4.3.0_Medaka/PA200_contig_1_0_5231314.png								PA068	50	contig_1	1877855	No	T	C	1	Subsample/50/PA068_contig_1_1877855.png
	PA200	4.3.0_Medaka	contig_1_0	5935106	.	C	G	1	4.3.0_Medaka/PA200_contig_1_0_5935106.png								PA068	50	contig_1	1974674	No	T	C	1	Subsample/50/PA068_contig_1_1974674.png
	PA200	4.3.0_Medaka	contig_1_0	6068541	.	G	GAG	1	4.3.0_Medaka/PA200_contig_1_0_6068541.png								PA068	50	contig_1	2115603	No	A	G	1	Subsample/50/PA068_contig_1_2115603.png
	PA200	4.3.0_Medaka	contig_1_0	6512973	.	AA	A	1	4.3.0_Medaka/PA200_contig_1_0_6512973.png								PA068	50	contig_1	2128771	No	A	G	1	Subsample/50/PA068_contig_1_2128771.png
	PA200	4.3.0_Medaka	contig_1_0	6615284	.	C	G	1	4.3.0_Medaka/PA200_contig_1_0_6615284.png								PA068	50	contig_1	2190099	No	CGT	C	1	Subsample/50/PA068_contig_1_2190099.png
	PA200	4.3.0_Medaka	contig_1_0	6945151	.	TT	T	1	4.3.0_Medaka/PA200_contig_1_0_6945151.png								PA068	50	contig_1	2191717	No	A	G	1	Subsample/50/PA068_contig_1_2191717.png
	PA222	4.3.0_Medaka	contig_1_0	2050094	.	C	G	3	4.3.0_Medaka/PA222_contig_1_0_2050094.png								PA068	50	contig_1	2199280	No	CGC	C	1	Subsample/50/PA068_contig_1_2199280.png
	PA223	4.3.0_Medaka	contig_1_0	3687328	.	C	G	1	4.3.0_Medaka/PA223_contig_1_0_3687328.png								PA068	50	contig_1	2204492	No	GG	G	1	Subsample/50/PA068_contig_1_2204492.png
	PA223	4.3.0_Medaka	contig_1_0	5343434	.	CC	C	1	4.3.0_Medaka/PA223_contig_1_0_5343434.png								PA068	50	contig_1	2235733	No	A	G	1	Subsample/50/PA068_contig_1_2235733.png
	PA223	4.3.0_Medaka	contig_1_0	6481164	.	A	AA	1	4.3.0_Medaka/PA223_contig_1_0_6481164.png								PA068	50	contig_1	2312269	No	A	G	1	Subsample/50/PA068_contig_1_2312269.png
	PA228_1	4.3.0_Medaka	contig_1_0	632769	.	CC	C	1	4.3.0_Medaka/PA228_1_contig_1_0_632769.png								PA068	50	contig_1	2337845	No	T	C	1	Subsample/50/PA068_contig_1_2337845.png
	PA228_1	4.3.0_Medaka	contig_1_0	1950341	.	C	G	3	4.3.0_Medaka/PA228_1_contig_1_0_1950341.png								PA068	50	contig_1	2457938	No	T	C	1	Subsample/50/PA068_contig_1_2457938.png
	PA068	uncorrected_Medaka	contig_1_0	65117	.	A	G	1	uncorrected_Medaka/PA068_contig_1_0_65117.png								PA068	50	contig_1	2484780	No	A	G	1	Subsample/50/PA068_contig_1_2484780.png
	PA068	uncorrected_Medaka	contig_1_0	78991	.	CG	C	1	uncorrected_Medaka/PA068_contig_1_0_78991.png								PA068	50	contig_1	2491015	No	GG	G	1	Subsample/50/PA068_contig_1_2491015.png
	PA068	uncorrected_Medaka	contig_1_0	112237	.	TC	T	1	uncorrected_Medaka/PA068_contig_1_0_112237.png								PA068	50	contig_1	2545480	No	T	C	1	Subsample/50/PA068_contig_1_2545480.png
	PA068	uncorrected_Medaka	contig_1_0	307185	.	A	G	1	uncorrected_Medaka/PA068_contig_1_0_307185.png								PA068	50	contig_1	2583509	No	A	G	1	Subsample/50/PA068_contig_1_2583509.png
	PA068	uncorrected_Medaka	contig_1_0	371964	.	A	G	1	uncorrected_Medaka/PA068_contig_1_0_371964.png								PA068	50	contig_1	2601570	No	GA	G	1	Subsample/50/PA068_contig_1_2601570.png
	PA068	uncorrected_Medaka	contig_2_0	90086	.	CGC	C	1	uncorrected_Medaka/PA068_contig_2_0_90086.png								PA068	50	contig_1	2636294	No	A	G	1	Subsample/50/PA068_contig_1_2636294.png
	PA068	uncorrected_Medaka	contig_2_0	441010	.	A	G	1	uncorrected_Medaka/PA068_contig_2_0_441010.png								PA068	50	contig_1	2691092	No	A	G	1	Subsample/50/PA068_contig_1_2691092.png
	PA068	uncorrected_Medaka	contig_2_0	454105	.	A	G	1	uncorrected_Medaka/PA068_contig_2_0_454105.png								PA068	50	contig_1	2814882	No	A	G	1	Subsample/50/PA068_contig_1_2814882.png
	PA068	uncorrected_Medaka	contig_2_0	861224	.	A	G	1	uncorrected_Medaka/PA068_contig_2_0_861224.png								PA068	50	contig_1	2829376	No	A	G	1	Subsample/50/PA068_contig_1_2829376.png
	PA068	uncorrected_Medaka	contig_2_0	874826	.	A	G	1	uncorrected_Medaka/PA068_contig_2_0_874826.png								PA068	50	contig_1	3000795	No	A	G	1	Subsample/50/PA068_contig_1_3000795.png
	PA068	uncorrected_Medaka	contig_2_0	900160	.	A	G	1	uncorrected_Medaka/PA068_contig_2_0_900160.png								PA068	50	contig_1	3010211	No	GGG	G	1	Subsample/50/PA068_contig_1_3010211.png
	PA068	uncorrected_Medaka	contig_2_0	925476	.	A	G	1	uncorrected_Medaka/PA068_contig_2_0_925476.png								PA068	50	contig_1	3036779	No	TG	T	1	Subsample/50/PA068_contig_1_3036779.png
	PA068	uncorrected_Medaka	contig_2_0	982104	.	CC	C	1	uncorrected_Medaka/PA068_contig_2_0_982104.png								PA068	50	contig_1	3102765	No	A	G	1	Subsample/50/PA068_contig_1_3102765.png
	PA068	uncorrected_Medaka	contig_2_0	1335550	.	A	G	1	uncorrected_Medaka/PA068_contig_2_0_1335550.png								PA068	50	contig_1	3140560	No	A	G	1	Subsample/50/PA068_contig_1_3140560.png
	PA068	uncorrected_Medaka	contig_2_0	1398156	.	A	G	1	uncorrected_Medaka/PA068_contig_2_0_1398156.png								PA068	50	contig_1	3707451	No	A	G	1	Subsample/50/PA068_contig_1_3707451.png
	PA068	uncorrected_Medaka	contig_2_0	1466490	.	A	G	1	uncorrected_Medaka/PA068_contig_2_0_1466490.png								PA068	50	contig_1	3795233	No	A	G	1	Subsample/50/PA068_contig_1_3795233.png
	PA068	uncorrected_Medaka	contig_2_0	1555702	.	GG	G	1	uncorrected_Medaka/PA068_contig_2_0_1555702.png								PA068	50	contig_1	4001318	No	A	G	1	Subsample/50/PA068_contig_1_4001318.png
	PA068	uncorrected_Medaka	contig_2_0	1709378	.	A	G	1	uncorrected_Medaka/PA068_contig_2_0_1709378.png								PA068	50	contig_1	4016249	No	A	G	1	Subsample/50/PA068_contig_1_4016249.png
	PA068	uncorrected_Medaka	contig_2_0	1736539	.	T	C	1	uncorrected_Medaka/PA068_contig_2_0_1736539.png								PA068	50	contig_1	4173586	No	CGGC	C	1	Subsample/50/PA068_contig_1_4173586.png
	PA068	uncorrected_Medaka	contig_2_0	1751033	.	T	C	1	uncorrected_Medaka/PA068_contig_2_0_1751033.png								PA068	50	contig_1	4338628	No	A	G	1	Subsample/50/PA068_contig_1_4338628.png
	PA068	uncorrected_Medaka	contig_2_0	1877612	.	A	G	1	uncorrected_Medaka/PA068_contig_2_0_1877612.png								PA068	50	contig_1	4379428	No	CGGC	C	1	Subsample/50/PA068_contig_1_4379428.png
	PA068	uncorrected_Medaka	contig_2_0	1891668	.	C	G	3	uncorrected_Medaka/PA068_contig_2_0_1891668.png								PA068	50	contig_1	4475835	No	CGGC	C	1	Subsample/50/PA068_contig_1_4475835.png
	PA068	uncorrected_Medaka	contig_2_0	1912873	.	A	G	1	uncorrected_Medaka/PA068_contig_2_0_1912873.png								PA068	50	contig_1	4720801	No	A	G	1	Subsample/50/PA068_contig_1_4720801.png
	PA068	uncorrected_Medaka	contig_2_0	2020434	.	A	G	1	uncorrected_Medaka/PA068_contig_2_0_2020434.png								PA068	50	contig_1	4793104	No	A	G	1	Subsample/50/PA068_contig_1_4793104.png
	PA068	uncorrected_Medaka	contig_2_0	2107975	.	A	G	1	uncorrected_Medaka/PA068_contig_2_0_2107975.png								PA068	50	contig_1	4878140	No	GCG	G	1	Subsample/50/PA068_contig_1_4878140.png
	PA068	uncorrected_Medaka	contig_2_0	2323006	.	A	G	1	uncorrected_Medaka/PA068_contig_2_0_2323006.png								PA068	50	contig_1	4966455	No	A	G	1	Subsample/50/PA068_contig_1_4966455.png
	PA068	uncorrected_Medaka	contig_2_0	2375809	.	A	G	1	uncorrected_Medaka/PA068_contig_2_0_2375809.png								PA068	50	contig_1	4977623	No	A	G	1	Subsample/50/PA068_contig_1_4977623.png
	PA068	uncorrected_Medaka	contig_2_0	2375810	.	CG	C	1	uncorrected_Medaka/PA068_contig_2_0_2375810.png								PA068	50	contig_1	4987827	No	T	C	1	Subsample/50/PA068_contig_1_4987827.png
	PA068	uncorrected_Medaka	contig_2_0	2465996	.	A	G	1	uncorrected_Medaka/PA068_contig_2_0_2465996.png								PA068	50	contig_1	5049646	No	T	C	1	Subsample/50/PA068_contig_1_5049646.png
	PA068	uncorrected_Medaka	contig_2_0	2636454	.	GA	G	1	uncorrected_Medaka/PA068_contig_2_0_2636454.png								PA068	50	contig_1	5129705	No	A	C	1	Subsample/50/PA068_contig_1_5129705.png
	PA068	uncorrected_Medaka	contig_2_0	2688055	.	A	G	1	uncorrected_Medaka/PA068_contig_2_0_2688055.png								PA068	50	contig_1	5160959	No	A	G	1	Subsample/50/PA068_contig_1_5160959.png
	PA068	uncorrected_Medaka	contig_2_0	2759370	.	A	G	1	uncorrected_Medaka/PA068_contig_2_0_2759370.png								PA068	50	contig_1	5235086	No	CGC	C	1	Subsample/50/PA068_contig_1_5235086.png
	PA068	uncorrected_Medaka	contig_2_0	3142593	.	T	C	1	uncorrected_Medaka/PA068_contig_2_0_3142593.png								PA068	50	contig_1	5248867	No	T	C	1	Subsample/50/PA068_contig_1_5248867.png
	PA068	uncorrected_Medaka	contig_2_0	3254787	.	A	G	1	uncorrected_Medaka/PA068_contig_2_0_3254787.png								PA068	50	contig_1	5329837	No	A	G	1	Subsample/50/PA068_contig_1_5329837.png
	PA068	uncorrected_Medaka	contig_2_0	3354185	.	A	G	1	uncorrected_Medaka/PA068_contig_2_0_3354185.png								PA068	50	contig_1	5566961	No	A	G	1	Subsample/50/PA068_contig_1_5566961.png
	PA068	uncorrected_Medaka	contig_2_0	3356180	.	GA	G	1	uncorrected_Medaka/PA068_contig_2_0_3356180.png								PA068	50	contig_1	5584810	No	T	C	1	Subsample/50/PA068_contig_1_5584810.png
	PA068	uncorrected_Medaka	contig_2_0	3383200	.	CG	C	1	uncorrected_Medaka/PA068_contig_2_0_3383200.png								PA068	50	contig_1	5701456	No	A	G	1	Subsample/50/PA068_contig_1_5701456.png
	PA068	uncorrected_Medaka	contig_2_0	3572862	.	T	C	1	uncorrected_Medaka/PA068_contig_2_0_3572862.png								PA068	50	contig_1	5717253	No	A	G	1	Subsample/50/PA068_contig_1_5717253.png
	PA068	uncorrected_Medaka	contig_2_0	4150293	.	A	G	1	uncorrected_Medaka/PA068_contig_2_0_4150293.png								PA068	50	contig_1	5745129	No	A	G	1	Subsample/50/PA068_contig_1_5745129.png
	PA068	uncorrected_Medaka	contig_2_0	4235804	.	A	G	1	uncorrected_Medaka/PA068_contig_2_0_4235804.png								PA068	50	contig_1	5777201	No	A	G	1	Subsample/50/PA068_contig_1_5777201.png
	PA068	uncorrected_Medaka	contig_2_0	4293815	.	A	G	1	uncorrected_Medaka/PA068_contig_2_0_4293815.png								PA068	50	contig_1	5820476	No	A	G	1	Subsample/50/PA068_contig_1_5820476.png
	PA068	uncorrected_Medaka	contig_2_0	4337702	.	A	G	1	uncorrected_Medaka/PA068_contig_2_0_4337702.png								PA068	50	contig_1	6382337	No	T	C	1	Subsample/50/PA068_contig_1_6382337.png
	PA068	uncorrected_Medaka	contig_2_0	4348803	.	A	G	1	uncorrected_Medaka/PA068_contig_2_0_4348803.png								PA075	50	contig_1	1669352	No	G	GG	1	Subsample/50/PA075_contig_1_1669352.png
	PA068	uncorrected_Medaka	contig_2_0	4486522	.	T	C	1	uncorrected_Medaka/PA068_contig_2_0_4486522.png								PA188	50	contig_1	102764	No	A	G	1	Subsample/50/PA188_contig_1_102764.png
	PA068	uncorrected_Medaka	contig_2_0	4564489	.	A	G	1	uncorrected_Medaka/PA068_contig_2_0_4564489.png								PA188	50	contig_1	320480	No	A	G	1	Subsample/50/PA188_contig_1_320480.png
	PA068	uncorrected_Medaka	contig_2_0	4571386	.	A	G	1	uncorrected_Medaka/PA068_contig_2_0_4571386.png								PA188	50	contig_1	1040203	No	T	C	1	Subsample/50/PA188_contig_1_1040203.png
	PA068	uncorrected_Medaka	contig_2_0	4586319	.	A	G	1	uncorrected_Medaka/PA068_contig_2_0_4586319.png								PA188	50	contig_1	1082646	No	CGT	C	1	Subsample/50/PA188_contig_1_1082646.png
	PA068	uncorrected_Medaka	contig_2_0	4597069	.	A	G	1	uncorrected_Medaka/PA068_contig_2_0_4597069.png								PA188	50	contig_1	1104198	No	T	C	1	Subsample/50/PA188_contig_1_1104198.png
	PA068	uncorrected_Medaka	contig_2_0	4598683	.	A	G	1	uncorrected_Medaka/PA068_contig_2_0_4598683.png								PA188	50	contig_1	1189425	No	A	G	1	Subsample/50/PA188_contig_1_1189425.png
	PA068	uncorrected_Medaka	contig_2_0	4603168	.	A	G	1	uncorrected_Medaka/PA068_contig_2_0_4603168.png								PA188	50	contig_1	1478011	No	A	G	1	Subsample/50/PA188_contig_1_1478011.png
	PA068	uncorrected_Medaka	contig_2_0	4627669	.	A	G	1	uncorrected_Medaka/PA068_contig_2_0_4627669.png								PA188	50	contig_1	1515354	No	T	TT	1	Subsample/50/PA188_contig_1_1515354.png
	PA068	uncorrected_Medaka	contig_2_0	4808370	.	A	G	1	uncorrected_Medaka/PA068_contig_2_0_4808370.png								PA188	50	contig_1	1692049	No	A	G	1	Subsample/50/PA188_contig_1_1692049.png
	PA068	uncorrected_Medaka	contig_2_0	5027017	.	T	C	1	uncorrected_Medaka/PA068_contig_2_0_5027017.png								PA188	50	contig_1	2119806	No	T	C	1	Subsample/50/PA188_contig_1_2119806.png
	PA068	uncorrected_Medaka	contig_2_0	5138330	.	A	G	1	uncorrected_Medaka/PA068_contig_2_0_5138330.png								PA188	50	contig_1	2807848	No	T	C	1	Subsample/50/PA188_contig_1_2807848.png
	PA068	uncorrected_Medaka	contig_2_0	5171922	.	A	G	1	uncorrected_Medaka/PA068_contig_2_0_5171922.png								PA188	50	contig_1	2832949	No	A	G	1	Subsample/50/PA188_contig_1_2832949.png
	PA068	uncorrected_Medaka	contig_2_0	5221521	.	T	C	1	uncorrected_Medaka/PA068_contig_2_0_5221521.png								PA188	50	contig_1	2842459	No	A	C	1	Subsample/50/PA188_contig_1_2842459.png
	PA068	uncorrected_Medaka	contig_2_0	5343703	.	A	G	1	uncorrected_Medaka/PA068_contig_2_0_5343703.png								PA188	50	contig_1	2928191	No	A	G	1	Subsample/50/PA188_contig_1_2928191.png
	PA068	uncorrected_Medaka	contig_2_0	5460741	.	A	G	1	uncorrected_Medaka/PA068_contig_2_0_5460741.png								PA188	50	contig_1	3307674	No	CT	C	1	Subsample/50/PA188_contig_1_3307674.png
	PA068	uncorrected_Medaka	contig_3_0	45046	.	A	G	1	uncorrected_Medaka/PA068_contig_3_0_45046.png								PA188	50	contig_1	3402843	No	A	G	1	Subsample/50/PA188_contig_1_3402843.png
	PA075	uncorrected_Medaka	contig_1_0	241874	.	G	GG	1	uncorrected_Medaka/PA075_contig_1_0_241874.png								PA188	50	contig_1	3939116	No	CGT	C	1	Subsample/50/PA188_contig_1_3939116.png
	PA075	uncorrected_Medaka	contig_1_0	1995050	.	C	G	3	uncorrected_Medaka/PA075_contig_1_0_1995050.png								PA188	50	contig_1	4176671	No	T	C	1	Subsample/50/PA188_contig_1_4176671.png
	PA099	uncorrected_Medaka	contig_1_0	1	.	ATGCCCTTCGTCTATCTCGGCCTGACCCGCGACGCCGGAACCTCGAAAAAGACCGGCAACGCATACGACATCGCGGTCGTGCACTTCGCCGTCGATGCCACGCAATCGACCCGCCCCGATCGCAAGTTTGCTCTCGGCCTGGAACCTCAAAACCTGCCGATCGCGCCGGAAGCGGTGAGCCAGTTCCAACGCGTTGAACCGCTGTCGTCGGTGAACTTCGAGTTCGAGCCGGACCCTCGGAACATGCAACGCAACCGTATTGCGTGGCGTTAAGCCGGTACCGAAAGCGGGTGCTCAGGCGGCGTCGTAATTCGGGCTAATTATTAAGAATCAGGGGTGATAGAAATGGAAGCGGCAATGCAACTTTTAAGTTCGGTCACTTTTGAAAGTCTCACGGCG…	A	2	uncorrected_Medaka/PA099_contig_1_0_1.png								PA188	50	contig_1	4294764	No	T	C	1	Subsample/50/PA188_contig_1_4294764.png
	PA099	uncorrected_Medaka	contig_1_1	1	.	GGCAAGCCGGTTAAGAAAAGAAGTGACGCCCCTTCAGGGGCCGTGGCGGGCGTTTATTACACTAGACCGCCACAAAATGTTGGCGGTGTTTATCTTGATCTTAAGTATGGGTTAACTCGTCAACAGGCTTGCGAATATGAGGTTACTCAGAGTGGCAACTGTGTAATTAGAATTAATGGCATTGTGGGTTCTTCTATTATTTACGCCAATAGTTGTGACCCTGGCGTGTGGTTTAATGTTTCAACTGGCAAGTGCGATAGTTTTGTGGAAGCCTGGCGAGCATATAGAGTCGTTGACTGATCCGGATTATGACGATATTACGGATTCGCTGTCTGGTGTGGTTGATCCGAATTGGCTTAAAGATTTGCTAACGGCGACGTGCGAAGGGTCTTTGAATCC…	G	2	uncorrected_Medaka/PA099_contig_1_1_1.png								PA188	50	contig_1	4525242	No	CGGC	C	1	Subsample/50/PA188_contig_1_4525242.png
	PA188	uncorrected_Medaka	contig_1_0	98081	.	A	G	1	uncorrected_Medaka/PA188_contig_1_0_98081.png								PA188	50	contig_1	4537301	No	A	G	1	Subsample/50/PA188_contig_1_4537301.png
	PA188	uncorrected_Medaka	contig_1_0	125494	.	A	G	1	uncorrected_Medaka/PA188_contig_1_0_125494.png								PA188	50	contig_1	4545070	No	A	G	1	Subsample/50/PA188_contig_1_4545070.png
	PA188	uncorrected_Medaka	contig_1_0	364867	.	T	C	1	uncorrected_Medaka/PA188_contig_1_0_364867.png								PA188	50	contig_1	4578900	No	TC	T	1	Subsample/50/PA188_contig_1_4578900.png
	PA188	uncorrected_Medaka	contig_1_0	390692	.	A	G	1	uncorrected_Medaka/PA188_contig_1_0_390692.png								PA188	50	contig_1	4764490	No	A	G	1	Subsample/50/PA188_contig_1_4764490.png
	PA188	uncorrected_Medaka	contig_1_0	689630	.	A	G	1	uncorrected_Medaka/PA188_contig_1_0_689630.png								PA188	50	contig_1	4870442	No	CGGC	C	1	Subsample/50/PA188_contig_1_4870442.png
	PA188	uncorrected_Medaka	contig_1_0	716017	.	A	G	1	uncorrected_Medaka/PA188_contig_1_0_716017.png								PA188	50	contig_1	4916952	No	GG	G	1	Subsample/50/PA188_contig_1_4916952.png
	PA188	uncorrected_Medaka	contig_1_0	802673	.	A	G	1	uncorrected_Medaka/PA188_contig_1_0_802673.png								PA188	50	contig_1	4936200	No	A	G	1	Subsample/50/PA188_contig_1_4936200.png
	PA188	uncorrected_Medaka	contig_1_0	983407	.	A	G	1	uncorrected_Medaka/PA188_contig_1_0_983407.png								PA188	50	contig_1	5312713	Yes	G	A	6	Subsample/50/PA188_contig_1_5312713.png
	PA188	uncorrected_Medaka	contig_1_0	1047766	.	A	G	1	uncorrected_Medaka/PA188_contig_1_0_1047766.png								PA188	50	contig_1	5312731	Yes	G	T	6	Subsample/50/PA188_contig_1_5312731.png
	PA188	uncorrected_Medaka	contig_1_0	1053094	.	GA	G	1	uncorrected_Medaka/PA188_contig_1_0_1053094.png								PA188	50	contig_1	5312748	Yes	A	C	6	Subsample/50/PA188_contig_1_5312748.png
	PA188	uncorrected_Medaka	contig_1_0	1127551	.	A	G	1	uncorrected_Medaka/PA188_contig_1_0_1127551.png								PA188	50	contig_1	5312754	Yes	A	C	6	Subsample/50/PA188_contig_1_5312754.png
	PA188	uncorrected_Medaka	contig_1_0	1184011	.	TG	T	1	uncorrected_Medaka/PA188_contig_1_0_1184011.png								PA188	50	contig_1	5312774	Yes	G	A	6	Subsample/50/PA188_contig_1_5312774.png
	PA188	uncorrected_Medaka	contig_1_0	1485839	.	A	G	1	uncorrected_Medaka/PA188_contig_1_0_1485839.png								PA188	50	contig_1	5312780	Yes	A	C	6	Subsample/50/PA188_contig_1_5312780.png
	PA188	uncorrected_Medaka	contig_1_0	1552585	.	A	G	1	uncorrected_Medaka/PA188_contig_1_0_1552585.png								PA188	50	contig_1	5312788	Yes	G	C	6	Subsample/50/PA188_contig_1_5312788.png
	PA188	uncorrected_Medaka	contig_1_0	1604365	.	A	G	1	uncorrected_Medaka/PA188_contig_1_0_1604365.png								PA188	50	contig_1	5312808	Yes	A	T	6	Subsample/50/PA188_contig_1_5312808.png
	PA188	uncorrected_Medaka	contig_1_0	1657100	.	A	G	1	uncorrected_Medaka/PA188_contig_1_0_1657100.png								PA188	50	contig_1	5312826	Yes	ATG	CGC	6	Subsample/50/PA188_contig_1_5312826.png
	PA188	uncorrected_Medaka	contig_1_0	2026657	.	C	G	3	uncorrected_Medaka/PA188_contig_1_0_2026657.png								PA188	50	contig_1	5312837	Yes	T	A	6	Subsample/50/PA188_contig_1_5312837.png
	PA188	uncorrected_Medaka	contig_1_0	2137549	.	A	G	1	uncorrected_Medaka/PA188_contig_1_0_2137549.png								PA188	50	contig_1	5312851	Yes	A	G	6	Subsample/50/PA188_contig_1_5312851.png
	PA188	uncorrected_Medaka	contig_1_0	2246061	.	A	G	1	uncorrected_Medaka/PA188_contig_1_0_2246061.png								PA188	50	contig_1	5312863	Yes	A	G	6	Subsample/50/PA188_contig_1_5312863.png
	PA188	uncorrected_Medaka	contig_1_0	2622089	.	A	G	1	uncorrected_Medaka/PA188_contig_1_0_2622089.png								PA188	50	contig_1	5312890	Yes	T	C	6	Subsample/50/PA188_contig_1_5312890.png
	PA188	uncorrected_Medaka	contig_1_0	2625148	.	A	G	1	uncorrected_Medaka/PA188_contig_1_0_2625148.png								PA188	50	contig_1	5312899	Yes	C	G	6	Subsample/50/PA188_contig_1_5312899.png
	PA188	uncorrected_Medaka	contig_1_0	2768970	.	T	C	1	uncorrected_Medaka/PA188_contig_1_0_2768970.png								PA188	50	contig_1	5312926	Yes	G	T	6	Subsample/50/PA188_contig_1_5312926.png
	PA188	uncorrected_Medaka	contig_1_0	3241880	.	A	G	1	uncorrected_Medaka/PA188_contig_1_0_3241880.png								PA188	50	contig_1	5312930	Yes	T	C	6	Subsample/50/PA188_contig_1_5312930.png
	PA188	uncorrected_Medaka	contig_1_0	3834828	.	A	G	1	uncorrected_Medaka/PA188_contig_1_0_3834828.png								PA188	50	contig_1	5312936	Yes	T	C	6	Subsample/50/PA188_contig_1_5312936.png
	PA188	uncorrected_Medaka	contig_1_0	3944171	.	T	C	1	uncorrected_Medaka/PA188_contig_1_0_3944171.png								PA188	50	contig_1	5313430	Yes	C	G	6	Subsample/50/PA188_contig_1_5313430.png
	PA188	uncorrected_Medaka	contig_1_0	4178270	.	T	C	1	uncorrected_Medaka/PA188_contig_1_0_4178270.png								PA188	50	contig_1	5313439	Yes	CT	AA	6	Subsample/50/PA188_contig_1_5313439.png
	PA188	uncorrected_Medaka	contig_1_0	4183413	.	TC	T	1	uncorrected_Medaka/PA188_contig_1_0_4183413.png								PA188	50	contig_1	5313444	Yes	G	T	6	Subsample/50/PA188_contig_1_5313444.png
	PA188	uncorrected_Medaka	contig_1_0	4743128	.	A	G	1	uncorrected_Medaka/PA188_contig_1_0_4743128.png								PA188	50	contig_1	5313450	Yes	A	C	6	Subsample/50/PA188_contig_1_5313450.png
	PA188	uncorrected_Medaka	contig_1_0	4931475	.	A	G	1	uncorrected_Medaka/PA188_contig_1_0_4931475.png								PA188	50	contig_1	5313451	Yes	G	GC	6	Subsample/50/PA188_contig_1_5313451.png
	PA188	uncorrected_Medaka	contig_1_0	5064791	.	A	G	1	uncorrected_Medaka/PA188_contig_1_0_5064791.png								PA188	50	contig_1	5313469	Yes	T	C	6	Subsample/50/PA188_contig_1_5313469.png
	PA188	uncorrected_Medaka	contig_1_0	5184769	.	A	G	1	uncorrected_Medaka/PA188_contig_1_0_5184769.png								PA188	50	contig_1	5313476	Yes	A	T	6	Subsample/50/PA188_contig_1_5313476.png
	PA188	uncorrected_Medaka	contig_1_0	5596344	.	A	G	1	uncorrected_Medaka/PA188_contig_1_0_5596344.png								PA188	50	contig_1	5313478	Yes	T	G	6	Subsample/50/PA188_contig_1_5313478.png
	PA188	uncorrected_Medaka	contig_1_0	5927602	.	A	G	1	uncorrected_Medaka/PA188_contig_1_0_5927602.png								PA188	50	contig_1	5313984	Yes	G	A	6	Subsample/50/PA188_contig_1_5313984.png
	PA188	uncorrected_Medaka	contig_1_0	6034157	.	GG	G	1	uncorrected_Medaka/PA188_contig_1_0_6034157.png								PA188	50	contig_1	5313994	Yes	A	AC	6	Subsample/50/PA188_contig_1_5313994.png
	PA188	uncorrected_Medaka	contig_1_0	6546569	.	A	G	1	uncorrected_Medaka/PA188_contig_1_0_6546569.png								PA188	50	contig_1	5314012	Yes	T	C	6	Subsample/50/PA188_contig_1_5314012.png
	PA188	uncorrected_Medaka	contig_1_0	6564797	.	A	G	1	uncorrected_Medaka/PA188_contig_1_0_6564797.png								PA188	50	contig_1	5314035	Yes	G	A	6	Subsample/50/PA188_contig_1_5314035.png
	PA188	uncorrected_Medaka	contig_1_0	6566808	.	A	G	1	uncorrected_Medaka/PA188_contig_1_0_6566808.png								PA188	50	contig_1	5314053	Yes	T	C	6	Subsample/50/PA188_contig_1_5314053.png
	PA188	uncorrected_Medaka	contig_1_0	6573418	.	GA	G	1	uncorrected_Medaka/PA188_contig_1_0_6573418.png								PA188	50	contig_1	5314083	Yes	C	CG	6	Subsample/50/PA188_contig_1_5314083.png
	PA196	uncorrected_Medaka	contig_1_0	1978420	.	C	G	3	uncorrected_Medaka/PA196_contig_1_0_1978420.png								PA188	50	contig_1	5314093	Yes	A	G	6	Subsample/50/PA188_contig_1_5314093.png
	PA196	uncorrected_Medaka	contig_1_0	2344107	.	G	GG	1	uncorrected_Medaka/PA196_contig_1_0_2344107.png								PA188	50	contig_1	5314141	Yes	T	G	6	Subsample/50/PA188_contig_1_5314141.png
	PA196	uncorrected_Medaka	contig_2_0	21314	.	CA	C	2	uncorrected_Medaka/PA196_contig_2_0_21314.png								PA188	50	contig_1	5314379	Yes	G	T	6	Subsample/50/PA188_contig_1_5314379.png
	PA200	uncorrected_Medaka	contig_1_0	2523049	.	G	GG	1	uncorrected_Medaka/PA200_contig_1_0_2523049.png								PA188	50	contig_1	5314388	Yes	G	C	6	Subsample/50/PA188_contig_1_5314388.png
	PA200	uncorrected_Medaka	contig_1_0	3944545	.	AA	A	1	uncorrected_Medaka/PA200_contig_1_0_3944545.png								PA188	50	contig_1	5314390	Yes	G	A	6	Subsample/50/PA188_contig_1_5314390.png
	PA222	uncorrected_Medaka	contig_1_0	2050094	.	C	G	3	uncorrected_Medaka/PA222_contig_1_0_2050094.png								PA188	50	contig_1	5314400	Yes	G	C	6	Subsample/50/PA188_contig_1_5314400.png
	PA228_1	uncorrected_Medaka	contig_1_0	1950340	.	C	G	3	uncorrected_Medaka/PA228_1_contig_1_0_1950340.png								PA188	50	contig_1	5315361	Yes	A	T	6	Subsample/50/PA188_contig_1_5315361.png
																	PA188	50	contig_1	5315363	Yes	G	A	6	Subsample/50/PA188_contig_1_5315363.png
																	PA188	50	contig_1	5315364	Yes	A	AT	6	Subsample/50/PA188_contig_1_5315364.png
																	PA188	50	contig_1	5315372	Yes	AG	A	6	Subsample/50/PA188_contig_1_5315372.png
																	PA188	50	contig_1	5315393	Yes	G	A	6	Subsample/50/PA188_contig_1_5315393.png
																	PA188	50	contig_1	5315407	Yes	AT	GC	6	Subsample/50/PA188_contig_1_5315407.png
																	PA188	50	contig_1	5315956	Yes	T	G	6	Subsample/50/PA188_contig_1_5315956.png
																	PA188	50	contig_1	5315958	Yes	A	G	6	Subsample/50/PA188_contig_1_5315958.png
																	PA188	50	contig_1	5315969	Yes	T	C	6	Subsample/50/PA188_contig_1_5315969.png
																	PA188	50	contig_1	5315971	Yes	A	T	6	Subsample/50/PA188_contig_1_5315971.png
																	PA188	50	contig_1	5315996	Yes	T	G	6	Subsample/50/PA188_contig_1_5315996.png
																	PA188	50	contig_1	5316096	Yes	CT	A	6	Subsample/50/PA188_contig_1_5316096.png
																	PA188	50	contig_1	5316099	Yes	T	C	6	Subsample/50/PA188_contig_1_5316099.png
																	PA188	50	contig_1	5316124	Yes	G	C	6	Subsample/50/PA188_contig_1_5316124.png
																	PA188	50	contig_1	5316174	Yes	C	T	6	Subsample/50/PA188_contig_1_5316174.png
																	PA188	50	contig_1	5316176	Yes	A	G	6	Subsample/50/PA188_contig_1_5316176.png
																	PA188	50	contig_1	5316355	Yes	A	T	6	Subsample/50/PA188_contig_1_5316355.png
																	PA188	50	contig_1	5316630	Yes	C	G	6	Subsample/50/PA188_contig_1_5316630.png
																	PA188	50	contig_1	5317185	Yes	TG	CC	6	Subsample/50/PA188_contig_1_5317185.png
																	PA188	50	contig_1	5317189	Yes	T	C	6	Subsample/50/PA188_contig_1_5317189.png
																	PA188	50	contig_1	5317338	Yes	TTT	ACC	6	Subsample/50/PA188_contig_1_5317338.png
																	PA188	50	contig_1	5317347	Yes	TC	T	6	Subsample/50/PA188_contig_1_5317347.png
																	PA188	50	contig_1	5317367	Yes	C	T	6	Subsample/50/PA188_contig_1_5317367.png
																	PA188	50	contig_1	5317377	Yes	A	C	6	Subsample/50/PA188_contig_1_5317377.png
																	PA188	50	contig_1	5317774	Yes	G	C	6	Subsample/50/PA188_contig_1_5317774.png
																	PA188	50	contig_1	5317778	Yes	AC	GA	6	Subsample/50/PA188_contig_1_5317778.png
																	PA188	50	contig_1	5317794	Yes	C	CC	6	Subsample/50/PA188_contig_1_5317794.png
																	PA188	50	contig_1	5317803	Yes	G	A	6	Subsample/50/PA188_contig_1_5317803.png
																	PA188	50	contig_1	5317805	Yes	G	GG	6	Subsample/50/PA188_contig_1_5317805.png
																	PA188	50	contig_1	5317813	Yes	T	TG	6	Subsample/50/PA188_contig_1_5317813.png
																	PA188	50	contig_1	5317821	Yes	T	A	6	Subsample/50/PA188_contig_1_5317821.png
																	PA188	50	contig_1	5317823	Yes	TT	CA	6	Subsample/50/PA188_contig_1_5317823.png
																	PA188	50	contig_1	5317835	Yes	G	C	6	Subsample/50/PA188_contig_1_5317835.png
																	PA188	50	contig_1	5317836	Yes	C	CA	6	Subsample/50/PA188_contig_1_5317836.png
																	PA188	50	contig_1	5317841	Yes	A	AT	6	Subsample/50/PA188_contig_1_5317841.png
																	PA188	50	contig_1	5317854	Yes	G	C	6	Subsample/50/PA188_contig_1_5317854.png
																	PA188	50	contig_1	5317873	Yes	AT	CC	6	Subsample/50/PA188_contig_1_5317873.png
																	PA188	50	contig_1	5317879	Yes	T	TT	6	Subsample/50/PA188_contig_1_5317879.png
																	PA188	50	contig_1	5318167	Yes	T	G	6	Subsample/50/PA188_contig_1_5318167.png
																	PA188	50	contig_1	5318173	Yes	A	C	6	Subsample/50/PA188_contig_1_5318173.png
																	PA188	50	contig_1	5318184	Yes	A	C	6	Subsample/50/PA188_contig_1_5318184.png
																	PA188	50	contig_1	5318224	Yes	T	TC	6	Subsample/50/PA188_contig_1_5318224.png
																	PA188	50	contig_1	5318242	Yes	A	C	6	Subsample/50/PA188_contig_1_5318242.png
																	PA188	50	contig_1	5318252	Yes	A	C	6	Subsample/50/PA188_contig_1_5318252.png
																	PA188	50	contig_1	5318256	Yes	G	C	6	Subsample/50/PA188_contig_1_5318256.png
																	PA188	50	contig_1	5319458	Yes	G	T	6	Subsample/50/PA188_contig_1_5319458.png
																	PA188	50	contig_1	5437267	No	T	C	1	Subsample/50/PA188_contig_1_5437267.png
																	PA188	50	contig_1	5763322	No	G	C	1	Subsample/50/PA188_contig_1_5763322.png
																	PA188	50	contig_1	6057058	No	T	C	1	Subsample/50/PA188_contig_1_6057058.png
																	PA188	50	contig_1	6140538	No	A	G	1	Subsample/50/PA188_contig_1_6140538.png
																	PA188	50	contig_1	6170873	No	CGC	C	1	Subsample/50/PA188_contig_1_6170873.png
																	PA188	50	contig_1	6433088	No	T	C	1	Subsample/50/PA188_contig_1_6433088.png
																	PA188	50	contig_1	6541600	No	T	C	1	Subsample/50/PA188_contig_1_6541600.png
																	PA188	50	contig_1	6577230	No	T	C	1	Subsample/50/PA188_contig_1_6577230.png
																	PA188	50	contig_1	6626714	No	GCG	G	1	Subsample/50/PA188_contig_1_6626714.png
																	PA188	50	contig_1	6698074	No	CT	C	1	Subsample/50/PA188_contig_1_6698074.png
																	PA188	50	contig_2	1	Yes	GGGACGTAATTGAATCACTATTTCCGGGGATATAAAGCGCACTCACCCATTCGCACATACACCGGCACATACAAACCTTCAGCGGTCCGACTCATAGGCCGCGACGCCGGTCCCTACCGCCCGCCACTCGTCCTGCGGCAGCAGTTGATGCTCGGTGATGGGCATGGCGATTCACTATCCAATGACTAGCATGAATGAAGCGCGTACCATGACGCGCCACGTTTTGAGGAATGGAGAAAGGCAATACGCATGAATAGGACCAAGCTTCCGTTTTCAACCGTCCCGTACATCCTTTTCCTTCTTCTATTCCCAGGAACGATTCTTTATTACGTAGCGACGACAAATGGCCTGATCCCGGCGCTTATTACTGGGTACTTTGGGAAAACATCCGCAGCCGCG…	G	2	Subsample/50/PA188_contig_2_1.png
																	PA200	50	contig_1	2030557	No	TT	T	1	Subsample/50/PA200_contig_1_2030557.png
																	PA200	50	contig_1	2245633	No	AA	A	1	Subsample/50/PA200_contig_1_2245633.png
																	PA200	50	contig_1	5050608	No	T	C	1	Subsample/50/PA200_contig_1_5050608.png
																	PA200	50	contig_1	5588317	No	AA	A	1	Subsample/50/PA200_contig_1_5588317.png
																	PA222	50	contig_1	260838	Yes	C	G	3	Subsample/50/PA222_contig_1_260838.png
																	PA223	50	contig_1	6437746	Yes	C	G	3	Subsample/50/PA223_contig_1_6437746.png
																	PA228_1	50	contig_1	3097046	Yes	C	G	3	Subsample/50/PA228_1_contig_1_3097046.png
																	PA068	40	contig_1	22433	No	A	G	1	Subsample/40/PA068_contig_1_22433.png
																	PA068	40	contig_1	37245	No	A	G	1	Subsample/40/PA068_contig_1_37245.png
																	PA068	40	contig_1	247723	No	CG	C	1	Subsample/40/PA068_contig_1_247723.png
																	PA068	40	contig_1	259708	No	CC	C	1	Subsample/40/PA068_contig_1_259708.png
																	PA068	40	contig_1	380009	No	A	G	1	Subsample/40/PA068_contig_1_380009.png
																	PA068	40	contig_1	462831	No	A	G	1	Subsample/40/PA068_contig_1_462831.png
																	PA068	40	contig_1	594392	No	A	G	1	Subsample/40/PA068_contig_1_594392.png
																	PA068	40	contig_2	26604	No	T	C	1	Subsample/40/PA068_contig_2_26604.png
																	PA068	40	contig_2	42401	No	T	C	1	Subsample/40/PA068_contig_2_42401.png
																	PA068	40	contig_2	67143	No	A	G	1	Subsample/40/PA068_contig_2_67143.png
																	PA068	40	contig_2	70360	No	T	C	1	Subsample/40/PA068_contig_2_70360.png
																	PA068	40	contig_2	120368	No	A	G	1	Subsample/40/PA068_contig_2_120368.png
																	PA068	40	contig_2	154562	No	A	G	1	Subsample/40/PA068_contig_2_154562.png
																	PA068	40	contig_2	414020	No	T	C	1	Subsample/40/PA068_contig_2_414020.png
																	PA068	40	contig_2	494990	No	A	G	1	Subsample/40/PA068_contig_2_494990.png
																	PA068	40	contig_2	554119	No	A	G	1	Subsample/40/PA068_contig_2_554119.png
																	PA068	40	contig_2	582896	No	T	C	1	Subsample/40/PA068_contig_2_582896.png
																	PA068	40	contig_2	614150	No	T	G	1	Subsample/40/PA068_contig_2_614150.png
																	PA068	40	contig_2	640365	No	CA	C	1	Subsample/40/PA068_contig_2_640365.png
																	PA068	40	contig_2	694210	No	A	G	1	Subsample/40/PA068_contig_2_694210.png
																	PA068	40	contig_2	756029	No	A	G	1	Subsample/40/PA068_contig_2_756029.png
																	PA068	40	contig_2	766233	No	T	C	1	Subsample/40/PA068_contig_2_766233.png
																	PA068	40	contig_2	777401	No	T	C	1	Subsample/40/PA068_contig_2_777401.png
																	PA068	40	contig_2	1010492	No	A	G	1	Subsample/40/PA068_contig_2_1010492.png
																	PA068	40	contig_2	1268016	No	GG	G	1	Subsample/40/PA068_contig_2_1268016.png
																	PA068	40	contig_2	1329034	No	T	C	1	Subsample/40/PA068_contig_2_1329034.png
																	PA068	40	contig_2	1364422	No	CGC	C	1	Subsample/40/PA068_contig_2_1364422.png
																	PA068	40	contig_2	1529980	No	A	G	1	Subsample/40/PA068_contig_2_1529980.png
																	PA068	40	contig_2	1570263	No	CGC	C	1	Subsample/40/PA068_contig_2_1570263.png
																	PA068	40	contig_2	1640035	No	A	G	1	Subsample/40/PA068_contig_2_1640035.png
																	PA068	40	contig_2	1727601	No	T	C	1	Subsample/40/PA068_contig_2_1727601.png
																	PA068	40	contig_2	1965795	No	A	G	1	Subsample/40/PA068_contig_2_1965795.png
																	PA068	40	contig_2	2039158	No	A	G	1	Subsample/40/PA068_contig_2_2039158.png
																	PA068	40	contig_2	2052760	No	A	G	1	Subsample/40/PA068_contig_2_2052760.png
																	PA068	40	contig_2	2240011	No	T	C	1	Subsample/40/PA068_contig_2_2240011.png
																	PA068	40	contig_2	2513483	No	A	G	1	Subsample/40/PA068_contig_2_2513483.png
																	PA068	40	contig_2	2887310	No	A	G	1	Subsample/40/PA068_contig_2_2887310.png
																	PA068	40	contig_2	2914471	No	T	C	1	Subsample/40/PA068_contig_2_2914471.png
																	PA068	40	contig_2	2928965	No	T	C	1	Subsample/40/PA068_contig_2_2928965.png
																	PA068	40	contig_2	3055544	No	A	G	1	Subsample/40/PA068_contig_2_3055544.png
																	PA068	40	contig_2	3069600	Yes	C	G	3	Subsample/40/PA068_contig_2_3069600.png
																	PA068	40	contig_2	3090805	No	A	G	1	Subsample/40/PA068_contig_2_3090805.png
																	PA068	40	contig_2	3107553	No	T	C	1	Subsample/40/PA068_contig_2_3107553.png
																	PA068	40	contig_2	3142275	No	GT	G	1	Subsample/40/PA068_contig_2_3142275.png
																	PA068	40	contig_2	3165996	No	A	G	1	Subsample/40/PA068_contig_2_3165996.png
																	PA068	40	contig_2	3198367	No	A	G	1	Subsample/40/PA068_contig_2_3198367.png
																	PA068	40	contig_2	3216271	No	A	G	1	Subsample/40/PA068_contig_2_3216271.png
																	PA068	40	contig_2	3252830	No	GG	G	1	Subsample/40/PA068_contig_2_3252830.png
																	PA068	40	contig_2	3285909	No	A	G	1	Subsample/40/PA068_contig_2_3285909.png
																	PA068	40	contig_2	3310855	No	A	G	1	Subsample/40/PA068_contig_2_3310855.png
																	PA068	40	contig_2	3318148	No	A	G	1	Subsample/40/PA068_contig_2_3318148.png
																	PA068	40	contig_2	3508114	No	T	C	1	Subsample/40/PA068_contig_2_3508114.png
																	PA068	40	contig_2	3544564	No	GG	G	1	Subsample/40/PA068_contig_2_3544564.png
																	PA068	40	contig_2	3553743	No	GC	G	1	Subsample/40/PA068_contig_2_3553743.png
																	PA068	40	contig_2	3615073	No	T	C	1	Subsample/40/PA068_contig_2_3615073.png
																	PA068	40	contig_2	3620770	No	A	G	1	Subsample/40/PA068_contig_2_3620770.png
																	PA068	40	contig_2	3643931	No	A	G	1	Subsample/40/PA068_contig_2_3643931.png
																	PA068	40	contig_2	3665376	No	A	G	1	Subsample/40/PA068_contig_2_3665376.png
																	PA068	40	contig_2	3865989	No	A	G	1	Subsample/40/PA068_contig_2_3865989.png
																	PA068	40	contig_2	3923354	No	A	G	1	Subsample/40/PA068_contig_2_3923354.png
																	PA068	40	contig_2	3937304	No	A	G	1	Subsample/40/PA068_contig_2_3937304.png
																	PA068	40	contig_2	4320527	No	T	C	1	Subsample/40/PA068_contig_2_4320527.png
																	PA068	40	contig_2	4532119	No	A	G	1	Subsample/40/PA068_contig_2_4532119.png
																	PA068	40	contig_2	4534114	No	A	G	1	Subsample/40/PA068_contig_2_4534114.png
																	PA068	40	contig_2	4750794	No	T	C	1	Subsample/40/PA068_contig_2_4750794.png
																	PA068	40	contig_2	4892654	No	C	CC	1	Subsample/40/PA068_contig_2_4892654.png
																	PA068	40	contig_2	4941623	No	GG	G	1	Subsample/40/PA068_contig_2_4941623.png
																	PA068	40	contig_2	5088469	No	T	C	1	Subsample/40/PA068_contig_2_5088469.png
																	PA068	40	contig_2	5202671	No	T	C	1	Subsample/40/PA068_contig_2_5202671.png
																	PA068	40	contig_2	5301359	No	A	G	1	Subsample/40/PA068_contig_2_5301359.png
																	PA068	40	contig_2	5361165	No	CGC	C	1	Subsample/40/PA068_contig_2_5361165.png
																	PA068	40	contig_2	5413738	No	A	G	1	Subsample/40/PA068_contig_2_5413738.png
																	PA068	40	contig_2	5432546	No	A	G	1	Subsample/40/PA068_contig_2_5432546.png
																	PA068	40	contig_2	5444366	No	CGCC	C	1	Subsample/40/PA068_contig_2_5444366.png
																	PA068	40	contig_2	5526740	No	A	G	1	Subsample/40/PA068_contig_2_5526740.png
																	PA068	40	contig_2	5718560	No	A	G	1	Subsample/40/PA068_contig_2_5718560.png
																	PA068	40	contig_2	5726709	No	A	G	1	Subsample/40/PA068_contig_2_5726709.png
																	PA075	40	contig_1	4822297	No	G	GG	1	Subsample/40/PA075_contig_1_4822297.png
																	PA188	40	contig_1	206553	Yes	C	G	3	Subsample/40/PA188_contig_1_206553.png
																	PA188	40	contig_1	232332	No	GCG	G	1	Subsample/40/PA188_contig_1_232332.png
																	PA188	40	contig_1	317447	No	A	G	1	Subsample/40/PA188_contig_1_317447.png
																	PA188	40	contig_1	407747	No	T	C	1	Subsample/40/PA188_contig_1_407747.png
																	PA188	40	contig_1	425959	No	A	G	1	Subsample/40/PA188_contig_1_425959.png
																	PA188	40	contig_1	434171	No	GT	G	1	Subsample/40/PA188_contig_1_434171.png
																	PA188	40	contig_1	525244	No	A	G	1	Subsample/40/PA188_contig_1_525244.png
																	PA188	40	contig_1	599511	No	A	G	1	Subsample/40/PA188_contig_1_599511.png
																	PA188	40	contig_1	641042	No	TC	T	1	Subsample/40/PA188_contig_1_641042.png
																	PA188	40	contig_1	688173	No	GCG	G	1	Subsample/40/PA188_contig_1_688173.png
																	PA188	40	contig_1	865030	No	A	G	1	Subsample/40/PA188_contig_1_865030.png
																	PA188	40	contig_1	948872	No	T	C	1	Subsample/40/PA188_contig_1_948872.png
																	PA188	40	contig_1	1539591	Yes	C	A	6	Subsample/40/PA188_contig_1_1539591.png
																	PA188	40	contig_1	1540721	Yes	T	TC	6	Subsample/40/PA188_contig_1_1540721.png
																	PA188	40	contig_1	1540792	Yes	C	G	6	Subsample/40/PA188_contig_1_1540792.png
																	PA188	40	contig_1	1540796	Yes	T	G	6	Subsample/40/PA188_contig_1_1540796.png
																	PA188	40	contig_1	1540799	Yes	T	TG	6	Subsample/40/PA188_contig_1_1540799.png
																	PA188	40	contig_1	1540805	Yes	T	G	6	Subsample/40/PA188_contig_1_1540805.png
																	PA188	40	contig_1	1540811	Yes	T	G	6	Subsample/40/PA188_contig_1_1540811.png
																	PA188	40	contig_1	1540813	Yes	C	A	6	Subsample/40/PA188_contig_1_1540813.png
																	PA188	40	contig_1	1540815	Yes	T	A	6	Subsample/40/PA188_contig_1_1540815.png
																	PA188	40	contig_1	1540820	Yes	T	TC	6	Subsample/40/PA188_contig_1_1540820.png
																	PA188	40	contig_1	1541130	Yes	T	TGG	6	Subsample/40/PA188_contig_1_1541130.png
																	PA188	40	contig_1	1541321	Yes	G	GT	6	Subsample/40/PA188_contig_1_1541321.png
																	PA188	40	contig_1	1541323	Yes	G	GC	6	Subsample/40/PA188_contig_1_1541323.png
																	PA188	40	contig_1	1541328	Yes	A	AT	6	Subsample/40/PA188_contig_1_1541328.png
																	PA188	40	contig_1	1541353	Yes	G	GT	6	Subsample/40/PA188_contig_1_1541353.png
																	PA188	40	contig_1	1541365	Yes	G	GG	6	Subsample/40/PA188_contig_1_1541365.png
																	PA188	40	contig_1	1541386	Yes	G	GT	6	Subsample/40/PA188_contig_1_1541386.png
																	PA188	40	contig_1	1541429	Yes	T	TT	6	Subsample/40/PA188_contig_1_1541429.png
																	PA188	40	contig_1	1541430	Yes	G	GTT	6	Subsample/40/PA188_contig_1_1541430.png
																	PA188	40	contig_1	1541440	Yes	G	GA	6	Subsample/40/PA188_contig_1_1541440.png
																	PA188	40	contig_1	1541450	Yes	C	CC	6	Subsample/40/PA188_contig_1_1541450.png
																	PA188	40	contig_1	1541459	Yes	G	GA	6	Subsample/40/PA188_contig_1_1541459.png
																	PA188	40	contig_1	1541501	Yes	C	CT	6	Subsample/40/PA188_contig_1_1541501.png
																	PA188	40	contig_1	1541517	Yes	A	AA	6	Subsample/40/PA188_contig_1_1541517.png
																	PA188	40	contig_1	1541524	Yes	G	GG	6	Subsample/40/PA188_contig_1_1541524.png
																	PA188	40	contig_1	1541525	Yes	C	CAG	6	Subsample/40/PA188_contig_1_1541525.png
																	PA188	40	contig_1	1541551	Yes	T	TT	6	Subsample/40/PA188_contig_1_1541551.png
																	PA188	40	contig_1	1541584	Yes	G	GA	6	Subsample/40/PA188_contig_1_1541584.png
																	PA188	40	contig_1	1541596	Yes	G	GG	6	Subsample/40/PA188_contig_1_1541596.png
																	PA188	40	contig_1	1541606	Yes	G	GG	6	Subsample/40/PA188_contig_1_1541606.png
																	PA188	40	contig_1	1541608	Yes	G	GAG	6	Subsample/40/PA188_contig_1_1541608.png
																	PA188	40	contig_1	1541653	Yes	T	G	6	Subsample/40/PA188_contig_1_1541653.png
																	PA188	40	contig_1	1541657	Yes	A	C	6	Subsample/40/PA188_contig_1_1541657.png
																	PA188	40	contig_1	1541662	Yes	TA	T	6	Subsample/40/PA188_contig_1_1541662.png
																	PA188	40	contig_1	1541670	Yes	ATT	A	6	Subsample/40/PA188_contig_1_1541670.png
																	PA188	40	contig_1	1541680	Yes	G	A	6	Subsample/40/PA188_contig_1_1541680.png
																	PA188	40	contig_1	1541688	Yes	AA	GG	6	Subsample/40/PA188_contig_1_1541688.png
																	PA188	40	contig_1	1541809	Yes	T	A	6	Subsample/40/PA188_contig_1_1541809.png
																	PA188	40	contig_1	1541813	Yes	T	C	6	Subsample/40/PA188_contig_1_1541813.png
																	PA188	40	contig_1	1541822	Yes	G	T	6	Subsample/40/PA188_contig_1_1541822.png
																	PA188	40	contig_1	1541824	Yes	G	A	6	Subsample/40/PA188_contig_1_1541824.png
																	PA188	40	contig_1	1541827	Yes	C	G	6	Subsample/40/PA188_contig_1_1541827.png
																	PA188	40	contig_1	1541835	Yes	C	A	6	Subsample/40/PA188_contig_1_1541835.png
																	PA188	40	contig_1	1541839	Yes	A	G	6	Subsample/40/PA188_contig_1_1541839.png
																	PA188	40	contig_1	1541842	Yes	A	G	6	Subsample/40/PA188_contig_1_1541842.png
																	PA188	40	contig_1	1541883	Yes	G	GG	6	Subsample/40/PA188_contig_1_1541883.png
																	PA188	40	contig_1	1541893	Yes	C	CGTG	6	Subsample/40/PA188_contig_1_1541893.png
																	PA188	40	contig_1	1541900	Yes	T	TTGGGG	6	Subsample/40/PA188_contig_1_1541900.png
																	PA188	40	contig_1	1541905	Yes	G	GG	6	Subsample/40/PA188_contig_1_1541905.png
																	PA188	40	contig_1	1541959	Yes	T	TGG	6	Subsample/40/PA188_contig_1_1541959.png
																	PA188	40	contig_1	1541963	Yes	C	CG	6	Subsample/40/PA188_contig_1_1541963.png
																	PA188	40	contig_1	1541965	Yes	G	GG	6	Subsample/40/PA188_contig_1_1541965.png
																	PA188	40	contig_1	1541993	Yes	T	TG	6	Subsample/40/PA188_contig_1_1541993.png
																	PA188	40	contig_1	1541997	Yes	T	TG	6	Subsample/40/PA188_contig_1_1541997.png
																	PA188	40	contig_1	1542054	Yes	T	TGGG	6	Subsample/40/PA188_contig_1_1542054.png
																	PA188	40	contig_1	1542113	Yes	G	GG	6	Subsample/40/PA188_contig_1_1542113.png
																	PA188	40	contig_1	1542141	Yes	C	CC	6	Subsample/40/PA188_contig_1_1542141.png
																	PA188	40	contig_1	1542374	Yes	T	G	6	Subsample/40/PA188_contig_1_1542374.png
																	PA188	40	contig_1	1542391	Yes	T	A	6	Subsample/40/PA188_contig_1_1542391.png
																	PA188	40	contig_1	1542652	Yes	T	A	6	Subsample/40/PA188_contig_1_1542652.png
																	PA188	40	contig_1	1542658	Yes	G	GG	6	Subsample/40/PA188_contig_1_1542658.png
																	PA188	40	contig_1	1542677	Yes	TT	T	6	Subsample/40/PA188_contig_1_1542677.png
																	PA188	40	contig_1	1542831	Yes	T	C	6	Subsample/40/PA188_contig_1_1542831.png
																	PA188	40	contig_1	1542833	Yes	G	A	6	Subsample/40/PA188_contig_1_1542833.png
																	PA188	40	contig_1	1542838	Yes	T	C	6	Subsample/40/PA188_contig_1_1542838.png
																	PA188	40	contig_1	1542847	Yes	G	GC	6	Subsample/40/PA188_contig_1_1542847.png
																	PA188	40	contig_1	1542864	Yes	G	GC	6	Subsample/40/PA188_contig_1_1542864.png
																	PA188	40	contig_1	1542870	Yes	T	TT	6	Subsample/40/PA188_contig_1_1542870.png
																	PA188	40	contig_1	1542880	Yes	C	G	6	Subsample/40/PA188_contig_1_1542880.png
																	PA188	40	contig_1	1542890	Yes	A	G	6	Subsample/40/PA188_contig_1_1542890.png
																	PA188	40	contig_1	1542896	Yes	AA	TC	6	Subsample/40/PA188_contig_1_1542896.png
																	PA188	40	contig_1	1542905	Yes	A	G	6	Subsample/40/PA188_contig_1_1542905.png
																	PA188	40	contig_1	1542921	Yes	TA	CG	6	Subsample/40/PA188_contig_1_1542921.png
																	PA188	40	contig_1	1542925	Yes	C	G	6	Subsample/40/PA188_contig_1_1542925.png
																	PA188	40	contig_1	1542928	Yes	T	G	6	Subsample/40/PA188_contig_1_1542928.png
																	PA188	40	contig_1	1543007	Yes	A	C	6	Subsample/40/PA188_contig_1_1543007.png
																	PA188	40	contig_1	1543010	Yes	G	GG	6	Subsample/40/PA188_contig_1_1543010.png
																	PA188	40	contig_1	1543033	Yes	A	G	6	Subsample/40/PA188_contig_1_1543033.png
																	PA188	40	contig_1	1543044	Yes	TG	CT	6	Subsample/40/PA188_contig_1_1543044.png
																	PA188	40	contig_1	1543365	Yes	G	GA	6	Subsample/40/PA188_contig_1_1543365.png
																	PA188	40	contig_1	1543434	Yes	C	CA	6	Subsample/40/PA188_contig_1_1543434.png
																	PA188	40	contig_1	1543588	Yes	C	G	6	Subsample/40/PA188_contig_1_1543588.png
																	PA188	40	contig_1	1543592	Yes	A	G	6	Subsample/40/PA188_contig_1_1543592.png
																	PA188	40	contig_1	1543626	Yes	GC	G	6	Subsample/40/PA188_contig_1_1543626.png
																	PA188	40	contig_1	1543635	Yes	C	CA	6	Subsample/40/PA188_contig_1_1543635.png
																	PA188	40	contig_1	1543637	Yes	C	T	6	Subsample/40/PA188_contig_1_1543637.png
																	PA188	40	contig_1	1543768	Yes	A	T	6	Subsample/40/PA188_contig_1_1543768.png
																	PA188	40	contig_1	1543775	Yes	T	C	6	Subsample/40/PA188_contig_1_1543775.png
																	PA188	40	contig_1	1543830	Yes	G	GG	6	Subsample/40/PA188_contig_1_1543830.png
																	PA188	40	contig_1	1543838	Yes	G	GG	6	Subsample/40/PA188_contig_1_1543838.png
																	PA188	40	contig_1	1543926	Yes	G	GG	6	Subsample/40/PA188_contig_1_1543926.png
																	PA188	40	contig_1	1544374	Yes	A	AT	6	Subsample/40/PA188_contig_1_1544374.png
																	PA188	40	contig_1	1544605	Yes	AC	A	6	Subsample/40/PA188_contig_1_1544605.png
																	PA188	40	contig_1	1544618	Yes	C	A	6	Subsample/40/PA188_contig_1_1544618.png
																	PA188	40	contig_1	1544856	Yes	A	C	6	Subsample/40/PA188_contig_1_1544856.png
																	PA188	40	contig_1	1544872	Yes	A	C	6	Subsample/40/PA188_contig_1_1544872.png
																	PA188	40	contig_1	1544874	Yes	A	AG	6	Subsample/40/PA188_contig_1_1544874.png
																	PA188	40	contig_1	1544901	Yes	T	G	6	Subsample/40/PA188_contig_1_1544901.png
																	PA188	40	contig_1	1544903	Yes	T	C	6	Subsample/40/PA188_contig_1_1544903.png
																	PA188	40	contig_1	1544906	Yes	T	A	6	Subsample/40/PA188_contig_1_1544906.png
																	PA188	40	contig_1	1544913	Yes	C	CG	6	Subsample/40/PA188_contig_1_1544913.png
																	PA188	40	contig_1	1544916	Yes	C	G	6	Subsample/40/PA188_contig_1_1544916.png
																	PA188	40	contig_1	1544920	Yes	T	G	6	Subsample/40/PA188_contig_1_1544920.png
																	PA188	40	contig_1	1544940	Yes	T	G	6	Subsample/40/PA188_contig_1_1544940.png
																	PA188	40	contig_1	1544961	Yes	C	T	6	Subsample/40/PA188_contig_1_1544961.png
																	PA188	40	contig_1	1545029	Yes	G	GT	6	Subsample/40/PA188_contig_1_1545029.png
																	PA188	40	contig_1	1545168	Yes	G	GA	6	Subsample/40/PA188_contig_1_1545168.png
																	PA188	40	contig_1	1545266	Yes	C	CA	6	Subsample/40/PA188_contig_1_1545266.png
																	PA188	40	contig_1	1545338	Yes	G	GT	6	Subsample/40/PA188_contig_1_1545338.png
																	PA188	40	contig_1	1545391	Yes	G	GG	6	Subsample/40/PA188_contig_1_1545391.png
																	PA188	40	contig_1	1545486	Yes	A	AG	6	Subsample/40/PA188_contig_1_1545486.png
																	PA188	40	contig_1	1545508	Yes	A	G	6	Subsample/40/PA188_contig_1_1545508.png
																	PA188	40	contig_1	1545513	Yes	A	C	6	Subsample/40/PA188_contig_1_1545513.png
																	PA188	40	contig_1	1545515	Yes	T	A	6	Subsample/40/PA188_contig_1_1545515.png
																	PA188	40	contig_1	1545522	Yes	AA	GC	6	Subsample/40/PA188_contig_1_1545522.png
																	PA188	40	contig_1	1545542	Yes	T	G	6	Subsample/40/PA188_contig_1_1545542.png
																	PA188	40	contig_1	1545548	Yes	C	A	6	Subsample/40/PA188_contig_1_1545548.png
																	PA188	40	contig_1	1545562	Yes	G	C	6	Subsample/40/PA188_contig_1_1545562.png
																	PA188	40	contig_1	1545591	Yes	G	GC	6	Subsample/40/PA188_contig_1_1545591.png
																	PA188	40	contig_1	1545594	Yes	C	CA	6	Subsample/40/PA188_contig_1_1545594.png
																	PA188	40	contig_1	1545600	Yes	G	GG	6	Subsample/40/PA188_contig_1_1545600.png
																	PA188	40	contig_1	1545601	Yes	C	CA	6	Subsample/40/PA188_contig_1_1545601.png
																	PA188	40	contig_1	1545603	Yes	G	GA	6	Subsample/40/PA188_contig_1_1545603.png
																	PA188	40	contig_1	1545655	Yes	A	AC	6	Subsample/40/PA188_contig_1_1545655.png
																	PA188	40	contig_1	1545662	Yes	A	AC	6	Subsample/40/PA188_contig_1_1545662.png
																	PA188	40	contig_1	1545706	Yes	A	AG	6	Subsample/40/PA188_contig_1_1545706.png
																	PA188	40	contig_1	1545710	Yes	T	TGGG	6	Subsample/40/PA188_contig_1_1545710.png
																	PA188	40	contig_1	1546040	Yes	A	G	6	Subsample/40/PA188_contig_1_1546040.png
																	PA188	40	contig_1	1546070	Yes	C	G	6	Subsample/40/PA188_contig_1_1546070.png
																	PA188	40	contig_1	1546091	Yes	A	G	6	Subsample/40/PA188_contig_1_1546091.png
																	PA188	40	contig_1	1546095	Yes	A	C	6	Subsample/40/PA188_contig_1_1546095.png
																	PA188	40	contig_1	1546100	Yes	G	T	6	Subsample/40/PA188_contig_1_1546100.png
																	PA188	40	contig_1	1546118	Yes	T	C	6	Subsample/40/PA188_contig_1_1546118.png
																	PA188	40	contig_1	1546139	Yes	G	T	6	Subsample/40/PA188_contig_1_1546139.png
																	PA188	40	contig_1	1546149	Yes	T	C	6	Subsample/40/PA188_contig_1_1546149.png
																	PA188	40	contig_1	1546154	Yes	AT	CG	6	Subsample/40/PA188_contig_1_1546154.png
																	PA188	40	contig_1	1546163	Yes	A	T	6	Subsample/40/PA188_contig_1_1546163.png
																	PA188	40	contig_1	1546168	Yes	G	GG	6	Subsample/40/PA188_contig_1_1546168.png
																	PA188	40	contig_1	1546186	Yes	C	CG	6	Subsample/40/PA188_contig_1_1546186.png
																	PA188	40	contig_1	1546199	Yes	T	G	6	Subsample/40/PA188_contig_1_1546199.png
																	PA188	40	contig_1	1546229	Yes	T	C	6	Subsample/40/PA188_contig_1_1546229.png
																	PA188	40	contig_1	1546231	Yes	T	G	6	Subsample/40/PA188_contig_1_1546231.png
																	PA188	40	contig_1	1546258	Yes	A	AT	6	Subsample/40/PA188_contig_1_1546258.png
																	PA188	40	contig_1	1546276	Yes	C	CA	6	Subsample/40/PA188_contig_1_1546276.png
																	PA188	40	contig_1	1546460	Yes	G	GG	6	Subsample/40/PA188_contig_1_1546460.png
																	PA188	40	contig_1	1546462	Yes	T	TG	6	Subsample/40/PA188_contig_1_1546462.png
																	PA188	40	contig_1	1922775	No	T	C	1	Subsample/40/PA188_contig_1_1922775.png
																	PA188	40	contig_1	1942020	No	GC	G	1	Subsample/40/PA188_contig_1_1942020.png
																	PA188	40	contig_1	1988532	No	CGCC	C	1	Subsample/40/PA188_contig_1_1988532.png
																	PA188	40	contig_1	2094485	No	T	C	1	Subsample/40/PA188_contig_1_2094485.png
																	PA188	40	contig_1	2313904	No	T	C	1	Subsample/40/PA188_contig_1_2313904.png
																	PA188	40	contig_1	2333730	No	CGGC	C	1	Subsample/40/PA188_contig_1_2333730.png
																	PA188	40	contig_1	2530608	No	T	C	1	Subsample/40/PA188_contig_1_2530608.png
																	PA188	40	contig_1	2533638	No	TT	T	1	Subsample/40/PA188_contig_1_2533638.png
																	PA188	40	contig_1	2564211	No	A	G	1	Subsample/40/PA188_contig_1_2564211.png
																	PA188	40	contig_1	2682304	No	A	G	1	Subsample/40/PA188_contig_1_2682304.png
																	PA188	40	contig_1	2912869	No	GG	G	1	Subsample/40/PA188_contig_1_2912869.png
																	PA188	40	contig_1	2931436	No	T	C	1	Subsample/40/PA188_contig_1_2931436.png
																	PA188	40	contig_1	3081793	No	A	G	1	Subsample/40/PA188_contig_1_3081793.png
																	PA188	40	contig_2	320486	No	A	G	1	Subsample/40/PA188_contig_2_320486.png
																	PA188	40	contig_2	1082652	No	CGT	C	1	Subsample/40/PA188_contig_2_1082652.png
																	PA188	40	contig_2	1104204	No	T	C	1	Subsample/40/PA188_contig_2_1104204.png
																	PA188	40	contig_2	1189431	No	A	G	1	Subsample/40/PA188_contig_2_1189431.png
																	PA188	40	contig_2	1478017	No	AT	GC	1	Subsample/40/PA188_contig_2_1478017.png
																	PA188	40	contig_2	1515360	No	T	TT	1	Subsample/40/PA188_contig_2_1515360.png
																	PA188	40	contig_2	1692055	No	A	G	1	Subsample/40/PA188_contig_2_1692055.png
																	PA188	40	contig_2	1744802	No	T	C	1	Subsample/40/PA188_contig_2_1744802.png
																	PA188	40	contig_2	2099573	No	T	C	1	Subsample/40/PA188_contig_2_2099573.png
																	PA188	40	contig_2	2101584	No	T	C	1	Subsample/40/PA188_contig_2_2101584.png
																	PA188	40	contig_2	2119812	No	T	C	1	Subsample/40/PA188_contig_2_2119812.png
																	PA188	40	contig_2	2408436	No	T	C	1	Subsample/40/PA188_contig_2_2408436.png
[truncated: 2,908 more rows]

## Sheet: S4
	A - Overview of discordance classification
	Discordance class	Explanation
	1	conjugated ONT error
	2	Extrachromosomal
	3	Coverage drop
	4	Multi-allelic
	5	SPAdes assembly error
	6	Mapping of extrachromosomal element
	B- Overview of adjugated ONT errors for the validation dataset at the wgSNP level for the optimized pipeline. * Isolate was sequenced on R10.4.1 Flongle flow cell.
	Isolate	Species	Discordant positions
	SA01	S. aureus	0
	SA02	S. aureus	0
	SA03	S. aureus	0
	SA04	S. aureus	1
	SA05	S. aureus	0
	SA06	S. aureus	0
	SA07	S. aureus	0
	SA08	S. aureus	0
	SA09	S. aureus	0
	SA10	S. aureus	0
	EF01	E. faecium	0
	EF02	E. faecium	0
	EF03	E. faecium	0
	EF04	E. faecium	0
	EF05	E. faecium	0
	EF06	E. faecium	0
	EF07	E. faecium	0
	EF08	E. faecium	0
	EF09*	E. faecium	8
	EF10	E. faecium	2
	PA01	P. aeruginosa	1
	PA02	P. aeruginosa	0
	PA03	P. aeruginosa	0
	PA04	P. aeruginosa	0
	PA05	P. aeruginosa	0
	PA06	P. aeruginosa	0
	PA07	P. aeruginosa	0
	PA08	P. aeruginosa	0
	PA09	P. aeruginosa	0
	PA10	P. aeruginosa	0
	PA11	P. aeruginosa	0
	KP01	K. pneumoniae	0
	KP02	K. pneumoniae	0
	KP03	K. pneumoniae	0
	KP04	K. pneumoniae	0
	KP05	K. pneumoniae	0
	KP06	K. pneumoniae	0
	KP07	K. pneumoniae	0
	KP08	K. pneumoniae	0
	KP09	K. pneumoniae	0
	KP10	K. pneumoniae	0
	KP11	K. pneumoniae	0
	KP12	K. pneumoniae	1
	C - Distance matrix of cgMLST alleles for the validation sets.
		SA01_Illumina	SA01_ONT	SA02_Illumina	SA02_ONT	SA03_Illumina	SA03_ONT	SA04_Illumina	SA04_ONT	SA05_Illumina	SA05_ONT	SA06_Illumina	SA06_ONT	SA07_Illumina	SA07_ONT	SA08_Illumina	SA08_ONT	SA09_Illumina	SA09_ONT	SA10_Illumina	SA10_ONT			EF01_Illumina	EF01_ONT	EF02_Illumina	EF02_ONT	EF03_Illumina	EF03_ONT	EF04_Illumina	EF04_ONT	EF05_Illumina	EF05_ONT	EF06_Illumina	EF06_ONT	EF07_Illumina	EF07_ONT	EF08_Illumina	EF08_ONT	EF09_Illumina	EF09_ONT	EF10_Illumina	EF10_ONT			PA01_Illumina	PA01_ONT	PA02_Illumina	PA02_ONT
	SA01_Illumina	NA	0	0	0	0	0	0	0	7	7	0	0	4	4	9	9	7	7	18	18		EF01_Illumina	NA	0	14	14	14	14	17	17	18	18	19	19	19	19	16	16	18	18	15	15		PA01_Illumina	NA	0	4	7
	SA01_ONT	0	NA	0	0	0	0	0	0	7	7	0	0	4	4	9	9	7	7	18	18		EF01_ONT	0	NA	14	14	14	14	17	17	18	18	19	19	19	19	16	16	18	18	15	15		PA01_ONT	0	NA	4	7
	SA02_Illumina	0	0	NA	0	0	0	0	0	7	7	0	0	4	4	9	9	7	7	18	18		EF02_Illumina	14	14	NA	0	0	0	5	5	7	7	8	8	8	8	4	4	7	7	3	3		PA02_Illumina	4	4	NA	0
	SA02_ONT	0	0	0	NA	0	0	0	0	7	7	0	0	4	4	9	9	7	7	18	18		EF02_ONT	14	14	0	NA	0	0	5	5	7	7	8	8	8	8	4	4	7	7	3	3		PA02_ONT	7	7	0	NA
	SA03_Illumina	0	0	0	0	NA	0	0	0	7	7	0	0	4	4	9	9	7	7	18	18		EF03_Illumina	14	14	0	0	NA	0	5	5	7	7	8	8	8	8	4	4	7	7	3	3		PA03_Illumina	2	2	6	9
	SA03_ONT	0	0	0	0	0	NA	0	0	7	7	0	0	4	4	9	9	7	7	18	18		EF03_ONT	14	14	0	0	0	NA	5	5	7	7	8	8	8	8	4	4	7	7	3	3		PA03_ONT	2	2	6	9
	SA04_Illumina	0	0	0	0	0	0	NA	0	7	7	0	0	4	4	9	9	7	7	18	18		EF04_Illumina	17	17	5	5	5	5	NA	0	2	2	3	3	3	3	5	5	6	6	4	4		PA04_Illumina	1	1	5	8
	SA04_ONT	0	0	0	0	0	0	0	NA	7	7	0	0	4	4	9	9	7	7	18	18		EF04_ONT	17	17	5	5	5	5	0	NA	2	2	3	3	3	3	5	5	6	6	4	4		PA04_ONT	1	1	5	8
	SA05_Illumina	7	7	7	7	7	7	7	7	NA	0	7	7	7	7	10	10	2	2	19	19		EF05_Illumina	18	18	7	7	7	7	2	2	NA	0	1	1	1	1	7	7	8	8	6	6		PA05_Illumina	1	1	4	7
	SA05_ONT	7	7	7	7	7	7	7	7	0	NA	7	7	7	7	10	10	2	2	19	19		EF05_ONT	18	18	7	7	7	7	2	2	0	NA	1	1	1	1	7	7	8	8	6	6		PA05_ONT	1	1	4	7
	SA06_Illumina	0	0	0	0	0	0	0	0	7	7	NA	0	4	4	9	9	7	7	18	18		EF06_Illumina	19	19	8	8	8	8	3	3	1	1	NA	0	0	0	8	8	9	9	7	7		PA06_Illumina	1	1	4	7
	SA06_ONT	0	0	0	0	0	0	0	0	7	7	0	NA	4	4	9	9	7	7	18	18		EF06_ONT	19	19	8	8	8	8	3	3	1	1	0	NA	0	0	8	8	9	9	7	7		PA06_ONT	1	1	4	7
	SA07_Illumina	4	4	4	4	4	4	4	4	7	7	4	4	NA	0	9	9	7	7	18	18		EF07_Illumina	19	19	8	8	8	8	3	3	1	1	0	0	NA	0	8	8	9	9	7	7		PA07_Illumina	0	0	4	7
	SA07_ONT	4	4	4	4	4	4	4	4	7	7	4	4	0	NA	9	9	7	7	18	18		EF07_ONT	19	19	8	8	8	8	3	3	1	1	0	0	0	NA	8	8	9	9	7	7		PA07_ONT	0	0	4	7
	SA08_Illumina	9	9	9	9	9	9	9	9	10	10	9	9	9	9	NA	0	10	10	15	15		EF08_Illumina	16	16	4	4	4	4	5	5	7	7	8	8	8	8	NA	0	7	7	1	1		PA08_Illumina	2	2	5	8
	SA08_ONT	9	9	9	9	9	9	9	9	10	10	9	9	9	9	0	NA	10	10	15	15		EF08_ONT	16	16	4	4	4	4	5	5	7	7	8	8	8	8	0	NA	7	7	1	1		PA08_ONT	2	2	5	8
	SA09_Illumina	7	7	7	7	7	7	7	7	2	2	7	7	7	7	10	10	NA	0	19	19		EF09_Illumina	18	18	7	7	7	7	6	6	8	8	9	9	9	9	7	7	NA	0	6	6		PA09_Illumina	0	0	3	6
	SA09_ONT	7	7	7	7	7	7	7	7	2	2	7	7	7	7	10	10	0	NA	19	19		EF09_ONT	18	18	7	7	7	7	6	6	8	8	9	9	9	9	7	7	0	NA	6	6		PA09_ONT	0	0	3	6
	SA10_Illumina	18	18	18	18	18	18	18	18	19	19	18	18	18	18	15	15	19	19	NA	0		EF10_Illumina	15	15	3	3	3	3	4	4	6	6	7	7	7	7	1	1	6	6	NA	0		PA10_Illumina	1	1	5	8
	SA10_ONT	18	18	18	18	18	18	18	18	19	19	18	18	18	18	15	15	19	19	0	NA		EF10_ONT	15	15	3	3	3	3	4	4	6	6	7	7	7	7	1	1	6	6	0	NA		PA10_ONT	1	1	5	8
																																													PA11_Illumina	0	1	4	7
	D - Overview of discordant positions and their classification for the validation dataset at the wgSNP level for the optimized pipeline										D - Overview of discordant positions and their classification for the validation dataset at the cgMLST level for the optimized pipeline
	Isolate	Contig	Position	Excluded?	ONT Base call	Illumina Base Call	Error classification	IGV image			Isolate	cgMLST gene ID	ONT allele	Illumina allele	Excluded?	Error classification	IGV Image
	SA02	contig_1_0	35306	Yes	C	T	6	SA02_35000.png			PA02	PA3453	7088	5749	Yes	4	PA02_PA3453.png
	SA02	contig_1_0	35332	Yes	C	T	6	SA02_35000.png			PA02	PA3899	7089	6027	Yes	4	PA02_PA3899.png
	SA02	contig_1_0	35771	Yes	G	A	6	SA02_35000.png			PA02	PA4937	7091	6638	Yes	4	PA02_PA4937.png
	SA02	contig_1_0	75750	Yes	C	T	6	SA02_75000.png			PA03	PA1941	4980	7093	Yes	3	PA03_PA1941.png
	SA02	contig_1_0	75777	Yes	A	G	6	SA02_75000.png			PA03	PA3637	5851	7095	Yes	3	PA03_PA3637.png
	SA02	contig_1_0	76363	Yes	T	A	6	SA02_75000.png			PA03	PA3820	5979	7096	Yes	3	PA03_PA3820.png
	SA02	contig_1_0	1935607	Yes	TTA	T	6	SA02_1935000.png			PA05	PA3392	5711	7099	Yes	3	PA05_PA3392.png
	SA02	contig_1_0	1935614	Yes	C	A	6	SA02_1935000.png			PA08	PA3637	5851	7102	Yes	3	PA08_PA3637.png
	SA02	contig_1_0	1935627	Yes	T	C	6	SA02_1935000.png			PA08	PA5014	6693	7103	Yes	3	PA08_PA5014.png
	SA02	contig_1_0	1935629	Yes	T	TT	6	SA02_1935000.png			PA10	PA0427	311	7104	Yes	3	PA10_PA0427.png
	SA02	contig_1_0	1935631	Yes	AGG	CTT	6	SA02_1935000.png			KP02	KP1-RS08070	3058	4352	Yes	3	KP02_KP1-RS08070.png
	SA02	contig_1_0	1935636	Yes	A	C	6	SA02_1935000.png			KP04	KP1-RS11670	4346	4374	Yes	5	KP04_KP1-RS11670.png
	SA02	contig_1_0	1935638	Yes	GC	AA	6	SA02_1935000.png			KP06	KP1-RS11670	4346	4374	Yes	5	KP06_KP1-RS11670.png
	SA02	contig_1_0	1935641	Yes	T	C	6	SA02_1935000.png			KP07	KP1-RS08385	3089	4380	Yes	5	KP07_KP1-RS08385.png
	SA03	contig_1_0	35544	Yes	G	A	6	SA03_35544.png			KP09	KP1-RS11670	4346	4385	Yes	5	KP09_KP1-RS11670.png
	SA03	contig_1_0	2674884	No	T	C	1	SA03_2674884.png			KP10	KP1-RS08070	3058	4393	Yes	3	KP10_KP1-RS08070.png
	SA04	contig_1_0	35332	Yes	C	T	6	SA04_35000.png
	SA04	contig_1_0	35869	Yes	C	T	6	SA04_35000.png
	SA04	contig_1_0	75952	Yes	A	G	6	SA04_75000.png
	SA04	contig_1_0	76134	Yes	C	T	6	SA04_75000.png
	SA04	contig_1_0	76363	Yes	T	A	6	SA04_75000.png
	SA04	contig_1_0	168342	Yes	AC	GA	6	SA04_168300.png
	SA04	contig_1_0	168345	Yes	C	G	6	SA04_168300.png
	SA04	contig_1_0	168347	Yes	T	A	6	SA04_168300.png
	SA04	contig_1_0	168361	Yes	GT	AC	6	SA04_168300.png
	SA04	contig_1_0	168368	Yes	C	T	6	SA04_168300.png
	SA05	contig_2_0	1126	Yes	G	A	2	SA05_plasmid1.png
	SA05	contig_2_0	1175	Yes	A	G	2	SA05_plasmid1.png
	SA05	contig_2_0	1278	Yes	A	G	2	SA05_plasmid1.png
	SA05	contig_2_0	1282	Yes	G	A	2	SA05_plasmid1.png
	SA05	contig_2_0	1295	Yes	A	G	2	SA05_plasmid1.png
	SA05	contig_2_0	1304	Yes	C	T	2	SA05_plasmid1.png
	SA05	contig_2_0	1316	Yes	G	A	2	SA05_plasmid1.png
	SA05	contig_2_0	1363	Yes	A	AG	2	SA05_plasmid1.png
	SA05	contig_2_0	1370	Yes	TGTGTACAAA	GCAATATATTGTGTCACAAAAAT	2	SA05_plasmid1.png
	SA05	contig_2_0	1417	Yes	A	C	2	SA05_plasmid1.png
	SA05	contig_2_0	1428	Yes	T	C	2	SA05_plasmid1.png
	SA05	contig_2_0	1435	Yes	G	T	2	SA05_plasmid1.png
	SA05	contig_2_0	1523	Yes	AA	CG	2	SA05_plasmid1.png
	SA05	contig_2_0	1540	Yes	A	C	2	SA05_plasmid1.png
	SA05	contig_2_0	1600	Yes	AA	A	2	SA05_plasmid1.png
	SA05	contig_2_0	1623	Yes	TC	T	2	SA05_plasmid1.png
	SA05	contig_2_0	1642	Yes	A	G	2	SA05_plasmid1.png
	SA05	contig_2_0	1743	Yes	TT	T	2	SA05_plasmid1.png
	SA05	contig_2_0	1746	Yes	G	C	2	SA05_plasmid1.png
	SA05	contig_2_0	1754	Yes	G	A	2	SA05_plasmid1.png
	SA05	contig_2_0	1800	Yes	T	G	2	SA05_plasmid1.png
	SA05	contig_2_0	1809	Yes	C	A	2	SA05_plasmid1.png
	SA05	contig_2_0	1831	Yes	T	A	2	SA05_plasmid1.png
	SA05	contig_2_0	1856	Yes	TT	GC	2	SA05_plasmid1.png
	SA05	contig_2_0	1866	Yes	A	C	2	SA05_plasmid1.png
	SA05	contig_2_0	1868	Yes	T	C	2	SA05_plasmid1.png
	SA05	contig_2_0	1876	Yes	T	A	2	SA05_plasmid1.png
	SA05	contig_2_0	1896	Yes	T	G	2	SA05_plasmid1.png
	SA05	contig_2_0	1905	Yes	T	A	2	SA05_plasmid1.png
	SA05	contig_2_0	1911	Yes	C	A	2	SA05_plasmid1.png
	SA05	contig_2_0	1947	Yes	A	G	2	SA05_plasmid1.png
	SA06	contig_1_0	168361	Yes	GT	AC	6	SA06_168300.png
	SA06	contig_1_0	168368	Yes	C	T	6	SA06_168300.png
	SA06	contig_1_0	1935707	Yes	G	A	6	SA06_1935707.png
	SA07	contig_1_0	168352	Yes	A	G	6	SA07_168300.png
	SA07	contig_1_0	168362	Yes	GT	AC	6	SA07_168300.png
	SA07	contig_2_0	1126	.	G	A	2	SA07_plasmid1.png
	SA07	contig_2_0	1175	.	A	G	2	SA07_plasmid1.png
	SA07	contig_2_0	1195	.	G	A	2	SA07_plasmid1.png
	SA07	contig_2_0	1278	.	A	G	2	SA07_plasmid1.png
	SA07	contig_2_0	1282	.	G	A	2	SA07_plasmid1.png
	SA07	contig_2_0	1295	.	A	G	2	SA07_plasmid1.png
	SA07	contig_2_0	1361	.	AAAAAATGTGTAAA	TAAGACAAACGCAATATATTGTGTCACAAAAAT	2	SA07_plasmid1.png
	SA07	contig_2_0	1412	.	A	C	2	SA07_plasmid1.png
	SA07	contig_2_0	1474	.	C	T	2	SA07_plasmid1.png
	SA07	contig_2_0	1518	.	A	C	2	SA07_plasmid1.png
	SA07	contig_2_0	1520	.	G	A	2	SA07_plasmid1.png
	SA07	contig_2_0	1535	.	A	C	2	SA07_plasmid1.png
	SA07	contig_2_0	1576	.	T	G	2	SA07_plasmid1.png
	SA07	contig_2_0	1595	.	AA	A	2	SA07_plasmid1.png
	SA07	contig_2_0	1617	.	A	G	2	SA07_plasmid1.png
	SA07	contig_2_0	1618	.	TC	T	2	SA07_plasmid1.png
	SA07	contig_2_0	1637	.	A	G	2	SA07_plasmid1.png
	SA07	contig_2_0	1723	.	A	T	2	SA07_plasmid1.png
	SA07	contig_2_0	1738	.	TT	T	2	SA07_plasmid1.png
	SA07	contig_2_0	1741	.	G	C	2	SA07_plasmid1.png
	SA07	contig_2_0	1749	.	G	A	2	SA07_plasmid1.png
	SA07	contig_2_0	1759	.	T	TA	2	SA07_plasmid1.png
	SA07	contig_2_0	1795	.	T	G	2	SA07_plasmid1.png
	SA07	contig_2_0	1891	.	T	G	2	SA07_plasmid1.png
	SA08	contig_2_0	1126	.	G	A	2	SA08_plasmid1.png
	SA08	contig_2_0	1175	.	A	G	2	SA08_plasmid1.png
	SA08	contig_2_0	1195	.	G	A	2	SA08_plasmid1.png
	SA08	contig_2_0	1207	.	A	AG	2	SA08_plasmid1.png
	SA08	contig_2_0	1275	.	A	T	2	SA08_plasmid1.png
	SA08	contig_2_0	1277	.	A	G	2	SA08_plasmid1.png
	SA08	contig_2_0	1298	.	T	A	2	SA08_plasmid1.png
	SA08	contig_2_0	1303	.	C	T	2	SA08_plasmid1.png
	SA08	contig_2_0	1359	.	A	ATAAGACAAACGCAATATATTGTGTCACAAAAA	2	SA08_plasmid1.png
	SA08	contig_2_0	1359	.	AG	A	2	SA08_plasmid1.png
	SA08	contig_2_0	1362	.	GT	AA	2	SA08_plasmid1.png
	SA08	contig_2_0	1368	.	C	G	2	SA08_plasmid1.png
	SA08	contig_2_0	1399	.	A	C	2	SA08_plasmid1.png
	SA08	contig_2_0	1410	.	T	C	2	SA08_plasmid1.png
	SA08	contig_2_0	1433	.	T	C	2	SA08_plasmid1.png
	SA08	contig_2_0	1490	.	T	A	2	SA08_plasmid1.png
	SA08	contig_2_0	1500	.	T	A	2	SA08_plasmid1.png
	SA08	contig_2_0	1505	.	A	C	2	SA08_plasmid1.png
	SA08	contig_2_0	1507	.	G	A	2	SA08_plasmid1.png
	SA08	contig_2_0	1518	.	G	A	2	SA08_plasmid1.png
	SA08	contig_2_0	1522	.	A	C	2	SA08_plasmid1.png
	SA08	contig_2_0	1563	.	T	G	2	SA08_plasmid1.png
	SA08	contig_2_0	1582	.	AA	A	2	SA08_plasmid1.png
	SA08	contig_2_0	1604	.	A	G	2	SA08_plasmid1.png
	SA08	contig_2_0	1605	.	TC	T	2	SA08_plasmid1.png
	SA08	contig_2_0	1624	.	A	G	2	SA08_plasmid1.png
	SA08	contig_2_0	1710	.	AC	TA	2	SA08_plasmid1.png
	SA08	contig_2_0	1725	.	TT	T	2	SA08_plasmid1.png
	SA08	contig_2_0	1728	.	G	C	2	SA08_plasmid1.png
	SA08	contig_2_0	1736	.	G	A	2	SA08_plasmid1.png
	SA08	contig_2_0	1790	.	T	G	2	SA08_plasmid1.png
	SA08	contig_2_0	1878	.	T	G	2	SA08_plasmid1.png
	SA09	contig_1_0	168362	Yes	GT	AC	6	SA09_168362.png
	SA09	contig_1_0	168369	Yes	C	T	6	SA09_168362.png
	SA09	contig_2_0	1126	Yes	G	A	2	SA09_plasmid1.png
	SA09	contig_2_0	1175	Yes	A	G	2	SA09_plasmid1.png
	SA09	contig_2_0	1278	Yes	A	G	2	SA09_plasmid1.png
	SA09	contig_2_0	1316	Yes	G	A	2	SA09_plasmid1.png
	SA09	contig_2_0	1361	Yes	AAGAAAACAATGTGT	TAAGACAAACGCAATATATTGTGTC	2	SA09_plasmid1.png
	SA09	contig_2_0	1382	Yes	A	AT	2	SA09_plasmid1.png
	SA09	contig_2_0	1420	Yes	A	C	2	SA09_plasmid1.png
	SA09	contig_2_0	1527	Yes	A	G	2	SA09_plasmid1.png
	SA09	contig_2_0	1543	Yes	A	C	2	SA09_plasmid1.png
	SA09	contig_2_0	1603	Yes	AA	A	2	SA09_plasmid1.png
	SA09	contig_2_0	1625	Yes	A	G	2	SA09_plasmid1.png
	SA09	contig_2_0	1626	Yes	TC	T	2	SA09_plasmid1.png
	SA09	contig_2_0	1645	Yes	A	G	2	SA09_plasmid1.png
	SA09	contig_2_0	1746	Yes	TT	T	2	SA09_plasmid1.png
	SA09	contig_2_0	1749	Yes	G	C	2	SA09_plasmid1.png
	SA09	contig_2_0	1757	Yes	G	A	2	SA09_plasmid1.png
	SA09	contig_2_0	1767	Yes	T	TA	2	SA09_plasmid1.png
	SA09	contig_2_0	1803	Yes	T	G	2	SA09_plasmid1.png
	SA09	contig_2_0	1834	Yes	T	A	2	SA09_plasmid1.png
	SA09	contig_2_0	1849	Yes	A	T	2	SA09_plasmid1.png
	SA09	contig_2_0	1859	Yes	TT	GC	2	SA09_plasmid1.png
	SA09	contig_2_0	1869	Yes	A	C	2	SA09_plasmid1.png
	SA09	contig_2_0	1889	Yes	T	C	2	SA09_plasmid1.png
	SA09	contig_2_0	1899	Yes	T	G	2	SA09_plasmid1.png
	SA09	contig_2_0	1914	Yes	C	A	2	SA09_plasmid1.png
	SA09	contig_2_0	1950	Yes	A	G	2	SA09_plasmid1.png
	SA09	contig_2_0	1965	Yes	A	C	2	SA09_plasmid1.png
	SA09	contig_2_0	1976	Yes	C	T	2	SA09_plasmid1.png
	SA09	contig_2_0	18387	Yes	C	G	2	SA09_plasmid2.png
	SA10	contig_1_0	35771	Yes	G	A	6	SA10_35771.png
	SA10	contig_1_0	76134	Yes	C	T	6	SA10_76000.png
	SA10	contig_1_0	76192	Yes	G	A	6	SA10_76000.png
	SA10	contig_1_0	76214	Yes	G	A	6	SA10_76000.png
	SA10	contig_1_0	76251	Yes	G	A	6	SA10_76000.png
	SA10	contig_1_0	76363	Yes	T	A	6	SA10_76000.png
	SA10	contig_1_0	76386	Yes	T	TT	6	SA10_76000.png
	EF01	contig_2_0	2076705	Yes	TCT	T	6	EF01_2076705.png
	EF01	contig_2_0	2078176	Yes	C	T	6	EF01_2078176.png
	EF01	contig_3_0	89077	Yes	TA	CC	2	EF01_plasmid1.png
	EF01	contig_3_0	89080	Yes	G	C	2	EF01_plasmid1.png
	EF01	contig_3_0	89131	Yes	A	C	2	EF01_plasmid1.png
	EF01	contig_3_0	89164	Yes	T	C	2	EF01_plasmid1.png
	EF01	contig_3_0	89216	Yes	T	C	2	EF01_plasmid1.png
	EF01	contig_3_0	89281	Yes	A	T	2	EF01_plasmid1.png
	EF01	contig_3_0	89291	Yes	T	C	2	EF01_plasmid1.png
	EF01	contig_3_0	89294	Yes	T	C	2	EF01_plasmid1.png
	EF01	contig_3_0	89311	Yes	A	G	2	EF01_plasmid1.png
	EF01	contig_3_0	89314	Yes	G	C	2	EF01_plasmid1.png
	EF01	contig_3_0	89322	Yes	A	T	2	EF01_plasmid1.png
	EF01	contig_3_0	89328	Yes	T	C	2	EF01_plasmid1.png
	EF01	contig_3_0	89333	Yes	A	G	2	EF01_plasmid1.png
	EF01	contig_3_0	89338	Yes	TA	CG	2	EF01_plasmid1.png
	EF01	contig_3_0	89377	Yes	A	G	2	EF01_plasmid1.png
	EF01	contig_3_0	89387	Yes	T	C	2	EF01_plasmid1.png
	EF01	contig_3_0	89448	Yes	CA	GG	2	EF01_plasmid1.png
	EF01	contig_3_0	89459	Yes	A	G	2	EF01_plasmid1.png
	EF01	contig_3_0	89478	Yes	A	G	2	EF01_plasmid1.png
	EF01	contig_3_0	89525	Yes	A	G	2	EF01_plasmid1.png
	EF01	contig_3_0	89555	Yes	A	G	2	EF01_plasmid1.png
	EF01	contig_3_0	89559	Yes	A	G	2	EF01_plasmid1.png
	EF01	contig_3_0	89575	Yes	A	G	2	EF01_plasmid1.png
	EF01	contig_3_0	138497	Yes	A	AA	2	EF01_plasmid1.png
	EF01	contig_5_0	10771	Yes	AA	A	2	EF01_plasmid2.png
	EF01	contig_5_0	10993	Yes	TC	T	2	EF01_plasmid2.png
	EF02	contig_1_0	2030833	Yes	C	T	6	EF02_2030833.png
	EF03	contig_1_0	2030963	Yes	TCTCT	T	6	EF03_2030963.png
	EF04	contig_1_0	2036550	Yes	CC	C	6	EF04_2036550.png
	EF04	contig_2_0	137057	Yes	A	AA	2	EF04_plasmid1.png
	EF05	contig_1_0	2079349	Yes	CAATCTTTC	C	6	EF05_2079349.png
	EF05	contig_2_0	137057	Yes	A	AA	2	EF05_plasmid1.png
	EF06	contig_1_0	2075809	Yes	C	T	6	EF06_2075809.png
	EF06	contig_2_0	137057	Yes	A	AA	2	EF06_plasmid1.png
	EF07	contig_1_0	2079349	Yes	CAATCTTTC	C	6	EF07_2079349.png
	EF07	contig_2_0	137057	Yes	A	AA	2	EF07_plasmid1.png
	EF08	contig_2_0	134051	Yes	A	AA	2	EF08_plasmid1.png
	EF08	contig_3_0	25381	Yes	C	A	2	EF08_plasmid2.png
	EF09	contig_1_0	336498	No	T	TT	1	EF09_336498.png
	EF09	contig_1_0	600958	No	T	TT	1	EF09_600958.png
	EF09	contig_1_0	1708527	No	A	AA	1	EF09_1708527.png
	EF09	contig_1_0	1852388	No	T	TT	1	EF09_1852388.png
	EF09	contig_1_0	1976051	No	T	TT	1	EF09_1976051.png
	EF09	contig_1_0	1991838	No	AT	A	6	EF09_1991838.png
	EF09	contig_1_0	1993310	No	C	T	6	EF09_1993310.png
	EF09	contig_1_0	2043359	No	T	TT	1	EF09_2043359.png
	EF09	contig_1_0	2192114	No	T	TT	1	EF09_2192114.png
	EF09	contig_1_0	2694969	No	A	AA	1	EF09_2694969.png
	EF09	contig_3_0	137057	Yes	A	AA	2	EF09_137057.png
	EF10	contig_1_0	128007	No	A	AA	1	EF10_128007.png
	EF10	contig_1_0	599396	No	T	TT	1	EF10_599396.png
	EF10	contig_1_0	2037262	Yes	C	T	6	EF10_2037262.png
	PA01	contig_1_0	5929879	No	A	AAA	1	PA01_5929879.png
	KP02	contig_2_0	105581	Yes	A	AA	2	KP02_plasmid1.png
	KP03	contig_1_0	97960	Yes	A	AA	2	KP03_plasmid1.png
	KP05	contig_2_0	91354	Yes	A	AA	2	KP05_plasmid1.png
	KP09	contig_4_0	1	No	36kbp	A	1	KP09_1.png
	KP12	contig_1_0	106409	Yes	A	AA	2	KP12_plasmid1.png
	KP12	contig_2_0	647834	No	A	AA	1	KP12_647834.png
[truncated: 43 more columns]

## Sheet: S5
	A - Computed Q-scores based on the adjugated ONT errors for the P. aeruginosa test dataset and benchmarking analysis at the wgSNP level. EFG = Error-free genome as compared to orthogonal SRS datasets.
	Isolate	4.3.0 + Medaka	5.0.0	5.0.0 + Medaka	5.0.0 + dorado Polish [bacteria]	HERRO	HERRO + dorado Polish [bacteria]	HERRO + Medaka [corrected]	HERRO + Medaka [uncorrected	5.0.0 + Dorado polish [standard]	HERRO + Dorado polish [standard]		Isolate	4.3.0 + Medaka	5.0.0	5.0.0 + Medaka	5.0.0 + dorado Polish [bacteria]	HERRO	HERRO + dorado Polish [bacteria]	HERRO + Medaka [corrected]	HERRO + Medaka [uncorrected	5.0.0 + Dorado polish [standard]	HERRO + Dorado polish [standard]
	PA068	92	77	58	55	47	46	46	54	107	103		PA068	48.4913	49.2642	50.4949	50.7255	51.4082	51.5016	51.5016	50.8052	47.8353	48.0008
	PA075	2	6	1	1	1	1	0	1	15	13		PA075	65.1188	60.3476	68.1291	68.1291	68.1291	68.1291	EFG	68.1291	56.3682	56.9897
	PA099	1	2	0	0	1	0	1	0	6	6		PA099	68.1291	65.1188	EFG	EFG	68.1291	EFG	68.1291	EFG	60.3476	60.3476
	PA188	61	46	37	33	24	25	21	32	55	44		PA188	50.2758	51.5016	52.4471	52.944	54.327	54.1497	54.9069	53.0776	50.7255	51.6946
	PA196	0	2	1	0	2	0	1	0	4	6		PA196	EFG	65.1188	68.1291	EFG	65.1188	EFG	68.1291	EFG	62.1085	60.3476
	PA200	13	17	2	2	9	2	9	2	31	33		PA200	56.9897	55.8246	65.1188	65.1188	58.5867	65.1188	58.5867	65.1188	53.2155	52.944
	PA222	0	2	0	0	0	0	0	0	3	3		PA222	EFG	65.1188	EFG	EFG	EFG	EFG	EFG	EFG	63.3579	63.3579
	PA223	3	15	0	0	0	0	1	0	1	0		PA223	63.3579	56.3682	EFG	EFG	EFG	EFG	68.1291	EFG	68.1291	EFG
	PA228_1	1	1	0	0	0	0	0	0	18	17		PA228_1	68.1291	68.1291	EFG	EFG	EFG	EFG	EFG	EFG	55.5764	55.8246
	PA228_2	0	2	0	0	0	0	0	0	15	15		PA228_2	EFG	65.1188	EFG	EFG	EFG	EFG	EFG	EFG	56.3682	56.3682
	B - Computed Q-scores based on the adjugated ONT errors for the P. aeruginosa test dataset and subsampling analysis at the wgSNP level; NA indicates insufficient depth available for this sample at its respective subsampling depth. EFG = Error-free genome as compared to orthogonal SRS datasets.
	Isolate	10	20	30	40	50	60	70	80	90	100	120	140	160		Isolate	10	20	30	40	50	60	70	80	90	100	120	140	160
	PA068	433	137	85	76	70	62	61	57	56	59	49	55	47		PA068	41.7643	46.7619	48.8349	49.321	49.6782	50.2052	50.2758	50.5704	50.6473	50.4206	51.2272	50.7255	51.4082
	PA075	128	5	3	1	1	1	2	2	2	0	0	0	1		PA075	47.057	61.1394	63.3579	68.1291	68.1291	68.1291	65.1188	65.1188	65.1188	EFG	EFG	EFG	68.1291
	PA099	170	4	1	0	0	0	0	0	0	0	0	0	0		PA099	45.8246	62.1085	68.1291	EFG	EFG	EFG	EFG	EFG	EFG	EFG	EFG	EFG	EFG
	PA188	585	158	71	42	37	41	39	40	30	27	27	NA	NA		PA188	40.4576	46.1426	49.6166	51.8966	52.4471	52.0013	52.2185	52.1085	53.3579	53.8155	53.8155	NA	NA
	PA196	74	1	1	0	0	1	0	0	0	1	0	NA	NA		PA196	49.4368	68.1291	68.1291	EFG	EFG	68.1291	EFG	EFG	EFG	68.1291	EFG	NA	NA
	PA200	232	24	8	6	4	2	3	2	3	0	NA	NA	NA		PA200	44.4743	54.327	59.0982	60.3476	62.1085	65.1188	63.3579	65.1188	63.3579	EFG	NA	NA	NA
	PA222	65	0	1	0	0	0	0	0	0	0	0	0	NA		PA222	50	EFG	68.1291	EFG	EFG	EFG	EFG	EFG	EFG	EFG	EFG	EFG	NA
	PA223	36	2	0	0	0	0	0	0	0	0	NA	NA	NA		PA223	52.5661	65.1188	EFG	EFG	EFG	EFG	EFG	EFG	EFG	EFG	NA	NA	NA
	PA228_1	56	1	0	0	0	0	0	0	0	0	0	0	0		PA228_1	50.6473	68.1291	EFG	EFG	EFG	EFG	EFG	EFG	EFG	EFG	EFG	EFG	EFG
	PA228_2	62	2	0	0	0	0	0	0	0	0	0	0	0		PA228_2	50.2052	65.1188	EFG	EFG	EFG	EFG	EFG	EFG	EFG	EFG	EFG	EFG	EFG
	C - Computed Q-scores based on the adjugated ONT errors for the P. aeruginosa validation dataset at the wgSNP level for the optimized pipeline. EFG = Error-free genome as compared to orthogonal SRS datasets.
	Isolate	Species	Discordant positions		Isolate	Species	Discordant positions
	SA01	S. aureus	0		SA01	S. aureus	EFG
	SA02	S. aureus	0		SA02	S. aureus	EFG
	SA03	S. aureus	0		SA03	S. aureus	EFG
	SA04	S. aureus	1		SA04	S. aureus	64.7712
	SA05	S. aureus	0		SA05	S. aureus	EFG
	SA06	S. aureus	0		SA06	S. aureus	EFG
	SA07	S. aureus	0		SA07	S. aureus	EFG
	SA08	S. aureus	0		SA08	S. aureus	EFG
	SA09	S. aureus	0		SA09	S. aureus	EFG
	SA10	S. aureus	0		SA10	S. aureus	EFG
	EF01	E. faecium	0		EF01	E. faecium	EFG
	EF02	E. faecium	0		EF02	E. faecium	EFG
	EF03	E. faecium	0		EF03	E. faecium	EFG
	EF04	E. faecium	0		EF04	E. faecium	EFG
	EF05	E. faecium	0		EF05	E. faecium	EFG
	EF06	E. faecium	0		EF06	E. faecium	EFG
	EF07	E. faecium	0		EF07	E. faecium	EFG
	EF08	E. faecium	0		EF08	E. faecium	EFG
	EF09*	E. faecium	8		EF09*	E. faecium	55.8827
	EF10	E. faecium	2		EF10	E. faecium	61.9033
	PA01	P. aeruginosa	1		PA01	P. aeruginosa	68.1291
	PA02	P. aeruginosa	0		PA02	P. aeruginosa	EFG
	PA03	P. aeruginosa	0		PA03	P. aeruginosa	EFG
	PA04	P. aeruginosa	0		PA04	P. aeruginosa	EFG
	PA05	P. aeruginosa	0		PA05	P. aeruginosa	EFG
	PA06	P. aeruginosa	0		PA06	P. aeruginosa	EFG
	PA07	P. aeruginosa	0		PA07	P. aeruginosa	EFG
	PA08	P. aeruginosa	0		PA08	P. aeruginosa	EFG
	PA09	P. aeruginosa	0		PA09	P. aeruginosa	EFG
	PA10	P. aeruginosa	0		PA10	P. aeruginosa	EFG
	PA11	P. aeruginosa	0		PA11	P. aeruginosa	EFG
	KP01	K. pneumoniae	0		KP01	K. pneumoniae	EFG
	KP02	K. pneumoniae	0		KP02	K. pneumoniae	EFG
	KP03	K. pneumoniae	0		KP03	K. pneumoniae	EFG
	KP04	K. pneumoniae	0		KP04	K. pneumoniae	EFG
	KP05	K. pneumoniae	0		KP05	K. pneumoniae	EFG
	KP06	K. pneumoniae	0		KP06	K. pneumoniae	EFG
	KP07	K. pneumoniae	0		KP07	K. pneumoniae	EFG
	KP08	K. pneumoniae	0		KP08	K. pneumoniae	EFG
	KP09	K. pneumoniae	0		KP09	K. pneumoniae	EFG
	KP10	K. pneumoniae	0		KP10	K. pneumoniae	EFG
	KP11	K. pneumoniae	0		KP11	K. pneumoniae	EFG
	KP12	K. pneumoniae	1		KP12	K. pneumoniae	67.4819
